# Supplementary material for: Low levels of tetracyclines select for a mutation that prevents the evolution of high-level resistance to tigecycline
Source: PLoS Biol. 2022 Sep 28;20(9):e3001808. doi: 10.1371/journal.pbio.3001808 (PMC9550176; doi:10.1371/journal.pbio.3001808)
Supplement: S1 Table — (XLSX) [file pbio.3001808.s001.xlsx]

## Sheet: Sheet1
S1 Table. Phylogeny of isolates used in initial screen for evolution of TGC resistance. The diversity of the isolates is shown by their inclusion in different phylogroups, as determined in previous publications, and MLST groups, as determined using CLC Genomics Workbench, unless publication is given. Variability of accessory genome is not represented by such phylogenetic analysis.
Strain	Strain name	Phylogroup	MLST group
DA44554	EC958	B21	ST131
DA5438	MG1655	A2	ST10
DA28196	Nissle1917	B23	ST73
DA44399	536	B22	ST127
DA44402	LF82	B24	ST135
DA44557	PMV-1	B25	ST955
DA44560	CI5	B16	ST5082
DA44563	1303	A7	ST10
DA44569	55989	B12	ST678
DA44572	iAi1	B12	ST1128
DA44575	iAi39	F1	ST62
DA44578	ED1A	B22	ST452
DA44581	UMN026	D2	ST597
DA44584	CFSAN029787	B18	ST99
DA45309	ABU 83972	B23	ST73
DA32087	2/0	B29	ST131
References
1	Forde BM, Ben Zakour NL, Stanton-Cook M, Phan M-D, Totsika M, Peters KM, et al. The complete genome sequence of Escherichia coli EC958: a high quality reference sequence for the globally disseminated multidrug resistant E. coli O25b:H4-ST131 clone. PloS One. 2014 Aug 15;9(8):e104400–e104400.
2	Touchon M, Hoede C, Tenaillon O, Barbe V, Baeriswyl S, Bidet P, et al. Organised genome dynamics in the Escherichia coli species results in highly diverse adaptive paths. PLOS Genet. 2009 Jan 23;5(1):e1000344.
3	van der Hooft JJJ, Goldstone RJ, Harris S, Burgess KEV, Smith DGE. Substantial extracellular metabolic differences found between phylogenetically closely related probiotic and pathogenic strains of Escherichia coli. Front Microbiol. 2019;10:252.
4	Conte MP, Aleandri M, Marazzato M, Conte AL, Ambrosi C, Nicoletti M, et al. The adherent/invasive Escherichia coli strain LF82 invades and persists in human prostate cell line RWPE-1, activating a strong inflammatory response. Payne SM, editor. Infect Immun. 2016 Nov 1;84(11):3105.
5	Nhu NTK, Phan M-D, Peters KM, Lo AW, Forde BM, Min Chong T, et al. Discovery of new genes involved in curli production by a uropathogenic Escherichia coli strain from the highly virulent O45:K1:H7 lineage. Justice S, editor. mBio. 2018 Sep 5;9(4):e01462-18.
6	Brons JK, Vink SN, de Vos MGJ, Reuter S, Dobrindt U, van Elsas JD. Fast identification of Escherichia coli in urinary tract infections using a virulence gene based PCR approach in a novel thermal cycler. J Microbiol Methods. 2020 Feb 1;169:105799.
7	Leimbach A, Poehlein A, Witten A, Scheutz F, Schukken Y, Daniel R, et al. Complete genome sequences of Escherichia coli strains 1303 and ECC-1470 isolated from bovine mastitis. Genome Announc. 2015 Mar 26;3(2):e00182-15.
8	Hazen TH, Leonard SR, Lampel KA, Lacher DW, Maurelli AT, Rasko DA. Investigating the relatedness of enteroinvasive Escherichia coli to other E. coli and Shigella isolates by using comparative genomics. McCormick BA, editor. Infect Immun. 2016 Aug 1;84(8):2362.
9	Brolund A, Rajer F, Giske CG, Melefors Ö, Titelman E, Sandegren L. Dynamics of resistance plasmids in extended-spectrum-β-lactamase-producing Enterobacteriaceae during postinfection colonization. Antimicrob Agents Chemother. 2019 Apr 1;63(4):e02201-18.
