# Supplementary material for: Low levels of tetracyclines select for a mutation that prevents the evolution of high-level resistance to tigecycline
Source: PLoS Biol. 2022 Sep 28;20(9):e3001808. doi: 10.1371/journal.pbio.3001808 (PMC9550176; doi:10.1371/journal.pbio.3001808)
Supplement: S2 Table — (XLSX) [file pbio.3001808.s002.xlsx]

## Sheet: Sheet1
S2 Table. Genotype of tet(A) and mutant frequency at TGC 0.5 mg/L. The underlying data can be found in S1 Data.
Strain	Relevant genotype	Mutant frequency (mean)	Interquartile range (Q1, Q3)	Parental TGC MIC (mg/L)	MIC range of mutants (mg/L)
DA44554a	tet(A)wt	0.282	(2.50 E-01, 3.31E-01)	0.19	0.38-1.5
DA5438a	-	4.2e-07	(0, 3.29E-07)	0.125	0.25-0.5
DA28196a	-	less than 5.36E-11	NA	0.064	NA
DA44402a	-	8.99e-08	(6.75E-09, 8.28E-08)	0.125	0.25-0.38
DA44399a	-	3.84e-09	(0, 4.78E-09)	0.064	0.19-0.25
DA44557a	-	less than 8.34E-11	NA	0.047	NA
DA44560a	-	1.41e-06	(6.63E-07, 2.30E-06)	0.064	0.25-0.5
DA44563a	tet(B)	1.43e-08	(3.87E-09, 1.90E-08)	0.064	0.25-0.38
DA44569a	tet(B)	1.09e-06	(5.79E-07, 1.10E-06)	0.094	0.19-0.25
DA44572a	-	less than 6.70E-11	NA	0.064	NA
DA44575a	-	less than 5.36E-11	NA	0.023	NA
DA44578a	-	1.98e-09	(0, 9.62E-10)	0.047	0.38
DA44581a	-	9.13e-09	(0, 1.45E-09)	0.094	0.25-0.38
DA44584a	-	4.19e-09	(0, 8.00E-09)	0.064	0.19-0.38
DA45309a	-	3.31e-08	(0, 6,56E-09)	0.064	0.25-0.5
DA32087a	-	1.89e-08	(0, 2.69E-08)	0.064	0.25-0.38
DA47114	tet(A)wt	0.000151	(7.51E-05, 2.09E-04)	0.094	0.38-1.0
DA45430	tet(A)wt	0.0233	(9.08E-03, 2.42E-02)	0.125	0.38-0.75
DA46661	tet(A)wt	0.000319	(2.79E-04, 3.44E-04)	0.094	0.25-1
DA32092	tet(A)wt	0.00387	(3.05E-03, 4.41E-03)	0.19	0.19-1.0
DA32093	tet(A)wt	0.000511	(4.52E-04, 5.51E-04)	0.094	0.25-1.0
DA52394b	tet(A)wt	0.0453	(3.78E-02, 5.00E-02)	0.19	0.38-1.0
DA50061b	tet(A)wt	0.483	(4.48E-01, 5.20E-01)	0.25	0.25-1.0
DA52262b	tet(A)wt	0.567	(4.58E-01, 7.25E-01)	0.25	0.5–1.5
DA21682c	tet(A)wt	0.0431	(3.27E-02, 4.78E-02)	0.38	0.5–1
DA24516c	tet(A)wt	0.00285	(1.70E-03, 3.65E-03)	0.25	0.38-0.75
DA25176c	tet(A)wt	0.0373	(1.04E-02, 5.95E-02)	0.19	0.25-1.0
DA26669c	tet(A)wt	0.16	(9.37E-02, 1.79E-01)	0.19	0.25-1.5
DA15001	tet(A)wt	0.007	(4.40E-03, 8.98E-03)	0.19	0.19-1.0
DA46003	tet(A)wt	1.17e-09	1.17E-09 (0, 0)	0.094	0.125-0.38
DA33135	tet(A)∆tetR	8.75e-08	(2.36E-08, 1.17E-07)	0.094	0.125-0.25
DA33131	tet(A)∆tetR	2.43e-09	(3.45E-09, 1.62E-08)	0.094	0.125-0.75
DA33137	tet(A)∆tetR	4.76e-10	(0, 8.24E-10)	0.064	0.125-0.38
DA32100	tet(A)∆tetR	2.42e-09	(0, 1.50E-09)	0.064	0.25-0.75
DA24439c	-	1.74e-06	(4.99E-07, 1.84E-06)	0.19	0.19-0.5
DA24486c	-	1.44e-05	(1.05E-05, 1.57E-05)	0.25	0.38-0.75
DA25177c	-	4.7e-07	(3.00E-07, 5.78E-07)	0.125	0.38-0.75
DA572501	tet(A)wt	1.35e-05	(9.74E-06, 1.38E-05)	0.094	0.38-1.0
DA572521	tet(A)∆tetR	3.54e-07	(5.45E-08, 1.54E-07)	0.064	0.25-0.5
DA572541	tet(A)wt	0.0179	(1.41E-02, 2.46E-02)	0.094	0.25-0.38
DA572561	tet(A)wt	0.000339	(8.62E-04, 6.77E-04)	0.125	0.25-0.5
DA572581	tet(A)∆tetR	0.00177	(5.22E-04, 1.98E-03)	0.125	0.38-0.5
DA572601	tet(A)∆tetR	4.68e-08	(2.78E-08, 5.46E-08)	0.064	0.25-0.75
DA572621	tet(A)wt	9.23e-06	(7.38E-06, 1.17E-05)	0.094	0.25-0.5
DA572641	tet(A)wt	2.6e-07	(5.70E-08, 2.04E-07)	0.094	0.25-0.5
DA572681	tet(A)wt	0.00125	(6.26E-05, 1.62E-03)	0.094	0.25-0.38
DA572701	tet(A)∆tetR	7.1e-07	(2.96E-07, 8.22E-07)	0.047	0.19-0.38
DA572741	tet(A)wt	0.814	(7.29E-01, 9.20E-01)	0.25	0.25-0.5
DA572761	tet(A)wt	0.00411	(1.32E-03, 6.71E-03)	0.094	0.38-0.75
DA572781	tet(A)wt	0.62	(5.61E-01, 6.70E-01)	0.25	0.38-1.0
DA62916d	tet(A)wt	3.11e-05	(3.53E-06, 2.78E-05)	0.094	0.38-0.75
DA63046d	tet(A)wt	0.000341	(1.15E-04, 2.34E-04)	0.125	0.25-0.5
DA63054d	tet(A)∆tetR	2.78e-07	(4.65E-09, 3.68E-08)	0.064	0.38-0.75
DA63116d	tet(A)wt	6.09e-05	(3.76E-05, 5.47E-05)	0.125	0.38-0.75
DA63120d	tet(A)wt	1.65e-05	(9.19E-06, 2.66E-05)	0.094	0.25-0.38
DA63142d	tet(A)wt	0.000737	(1.37E-05, 3.07E-04)	0.094	0.19-0.38
DA63164d	28-bp trunc. of tetA(A)	0.0154	(3.80E-03, 1.89E-02)	0.094	0.19-0.5
DA63206d	tet(A)∆tetR	7.32e-07	(5.01E-08, 1.29E-06)	0.047	0.25-0.5
DA63286d	tet(A)∆tetR	3.74e-08	(0, 1.50E-08)	0.047	0.25-0.5
DA63352d	tet(A)∆tetR, 28-bp trunc. of tetA(A)	1.13e-08	(0, 1.09E-08)	0.047	0.25
DA63570d	tet(A)wt	8.7e-07	(4.07E-07, 1.30E-06)	0.064	0.38-0.75
DA63630d	tet(A)wt	2.12e-07	(2.49E-08, 3.49E-07)	0.064	0.25-0.38
DA63680d	tet(A)∆tetR	2.28e-07	(0, 1.63E-07)	0.047	0.25-0.38
DA63706d	tet(A)∆tetR	3.5e-07	(0, 7.55E-07)	0.064	0.25-0.5
DA63708d	tet(A)wt	0.000227	(7.28E-05, 1.92E-04)	0.094	0.25-0.75
DA63760d	tet(A)wt	5.85e-06	(2.54E-06, 7.86E-06)	0.064	0.25-0.5
DA63776d	tet(A)wt	1.06e-06	(8.24E-07, 1.23E-06)	0.047	0.25-0.38
DA63822d	tet(A)∆tetR	3.07e-07	(6.16E-09, 1.38E-07)	0.064	0.25-0.38
DA63872d	tet(A)wt	0.000468	(2.49E-05, 3.73E-04)	0.064	0.38-0.75
DA63926d	tet(A)wt	0.065	(4.47E-03, 1.13E-01)	0.064	0.25-0.5
DA63994d	tet(A)wt	1.37e-07	(0, 0)	0.064	0.25-0.38
DA64058d	tet(A)∆tetR	1.47e-06	(4.20E-07, 2.27E-06)	0.064	0.25-0.5
- = no tetracycline resistance genes identified
a originally screened isolates
b MG1655 conjugated with natural resistance plasmid, as follows: DA52394 = MG1655 + p083_CORR (from DA46661), DA50061 = MG1655 + pSMS35_130 (from DA47114), DA52262 = MG1655 + pEC958 (from DA44554).
c Clinical strains classified as TGC resistant or intermediately resistant in clinical laboratories, but susceptible to TGC when tested in the laboratory, not whole genome sequenced
d In-house bacteremia E. coli collection, not whole genome sequenced
NA: not applicable
Median mutant frequency for all isolates, with interquantile range
tet(A)wt		tet(A)∆tetR		no tet(A)
0.000624		2.53e-07		1.66e-08
(2.02E-05, 3.38E-02)		(3.09E-08, 4.43E-7)		(2.45E-09, 4.58E-07)
*28-bp deletion alone classed as wild-type in this table
References
1	Salipante SJ, Roach DJ, Kitzman JO, Snyder MW, Stackhouse B, Butler-Wu SM, et al. Large-scale genomic sequencing of extraintestinal pathogenic Escherichia coli strains. Genome Res. 2015 Jan;25(1):119–28.
