# Supplementary material for: Low levels of tetracyclines select for a mutation that prevents the evolution of high-level resistance to tigecycline
Source: PLoS Biol. 2022 Sep 28;20(9):e3001808. doi: 10.1371/journal.pbio.3001808 (PMC9550176; doi:10.1371/journal.pbio.3001808)
Supplement: S3 Table — (XLSX) [file pbio.3001808.s003.xlsx]

## Sheet: Sheet1
S3 Table. Frequency and phenotype of TGC resistant mutants selected at TGC 1 and/or 2 mg/L. Grey indicates that no mutants could be selected in the conditions used. The underlying data can be found in S1 Data.
Straina	Relevant genotype	Selection on TGC 1 mg/L			Selection on TGC 2 mg/L
		Mut. freq. (mean)	Interquartile range (Q1, Q3)	MIC of mutants	Mut. freq. (mean)	Interquartile range (Q1, Q3)	MIC of mutants
DA44554	tet(A)wt	4.67e-05	(3.94E-05, 5.28E-05)	0.75-1.0	8.77e-08	(3.33E-08, 1.01E-07)	0.75-1.5
DA47114	tet(A)wt	1.3e-08	(8.63E-09, 1.74E-08)	0.38-1.0
DA45430	tet(A)wt	7.9e-09	(7.5E-09, 9.06E-09)	0.38-0.75
DA46661	tet(A)wt	5.41e-07	(4.86E-07, 6.27E-07)	0.38-1.0	1.45e-09	(1.31E-09, 1.66E-09)	1
DA32092	tet(A)wt	1.29e-07	(6.90E-08, 1.90E-07)	0.5-1.0
DA32093	tet(A)wt	1.85e-07	(1.60E-07, 2.23E-07)	0.38-0.5
DA52394	tet(A)wt	1.07e-06	(1.01E-06, 1.13E-06)	0.51.0	6.55e-09	(3.20E-09, 6.61E-09)	1
DA50061	tet(A)wt	4.36e-06	(3.07E-06, 5.34E-06)	0.75	1.73e-08	(1.47E-08, 2.10E-08)	0.75-1.5
DA52262	tet(A)wt	6.02e-06	(5.66E-06, 7.02E-06)	1.0-1.5	2.83e-10	(0, 2.83E-10)	1.0-1.5
DA21682	tet(A)wt	6.25e-07	(3.99E-07, 7.60E-07)	2022-02-03	9.3e-09	(4.75E-09, 1.19E-08)	1.5-2
DA24516	tet(A)wt	8.97e-07	(7.25E-07, 7.02E-06)	0.5-1.0
DA25176	tet(A)wt	7.83e-09	(2.33E-09, 1.35E-08)	0.5-1.0
DA26669	tet(A)wt	3.21e-07	(2.51E-07, 3.85E-07)	1.0-1.5	7.21e-09	(5.25E-09, 9.08E-09)	1.0-2.0
DA15001	tet(A)wt	5.02e-07	(3.96E-07, 6.02E-07)	0.75	7.09e-10	(0, 1.20E-09)	0.75-1.5
DA57250	tet(A)wt	1.97e-10	(0, 1.97E-10)	0.5-0.75
DA57254	tet(A)wt	2.11e-07	(1.29E-07, 2.64E-07)	0.5-0.75	1.13e-08	(5.55E-09, 1.36E-08)	0.5-1.5
DA57256	tet(A)wt	5.19e-07	(2.12E-07, 5.96E-07)	0.5-1.0	6.45e-09	(5.98E-09, 6.62E-09)	1.0-1.5
DA57262	tet(A)wt	7.87e-09	(4.79E-09, 1.11E-08)	0.5-1.0
DA57268	tet(A)wt	2.88e-09	(2.50E-09, 3.37E-09)	0.5-1.0
DA57274	tet(A)wt	9.32e-05	(3.11E-05, 1.46E-04)	0.75-1.0
DA57276	tet(A)wt	1.32e-06	(7.46E-07, 1.54E-06)	0.5-1.0	2.86e-08	(4.32E-09, 5.22E-08)	0.5-1.5
DA57278	tet(A)wt	0.00014	(1.07E-04, 1.74E-04)	0.5-1.5	6.49e-08	(3.69E-08, 8.59E-08)	1.0-2
DA62916	tet(A)wt	1.5e-07	1.39E-07, 1.69E-07	0.38-0.5	1.42e-10	(0, 1.42E-10)	0.5-0.75
DA63046	tet(A)wt	8.7e-08	(5.41E-08, 1.01E-07)	0.5-1.5
DA63116	tet(A)wt	4.43e-08	(1.74E-08, 6.20E-08)	0.75-1.5
DA63120	tet(A)wt	4.38e-10	(1.88E-10, 6.25E-10)	0.5-0.75
DA63142	tet(A)wt	3.1e-07	(2.49E-07, 3.61E-07)	0.38-0.5	2.87e-08	(2.29E-08, 3.59E-08)	0.5
DA63164	tetR(A)wt, 28-bp trunc. of tetA(A)	9.37e-08	(1.56E-08, 1.03E-07)	0.25-0.75
DA63570	tet(A)wt	1.01e-08	(2.50E-09, 1.20E-08)	0.5-0.75
DA63708	tet(A)wt	3.09e-08	(2.36E-08, 3.59E-08)	0.5-0.75
DA63760	tet(A)wt	2.45e-09	(2.40E-09, 2.63E-09)	0.38-0.75
DA63776	tet(A)wt	7.31e-10	(0, 9.69E-10)	0.5-1.0
DA63872	tet(A)wt	9.96e-08	(8.71E-08, 1.13E-07)	0.5-1.0	1.16e-08	(7.53E-09, 1.38E-08)	0.75-1.0
DA63926	tet(A)wt	6.42e-07	(4.66E-07, 7.04E-07)	0.5-1.5	2.18e-09	(1.67E-09, 2.78E-09)	0.75-1.0
DA63994	tet(A)wt	1.08e-07	(0, 1.55E-07)	0.38-0.5	3.13e-10	(0, 3.13E-10)	0.38-0.5
DA33135	tet(A)∆tetR	1.46e-09	(0, 1.92E-09)	0.125-0.25
DA57252	tet(A)∆tetR	3.89e-09	(3.07E-09, 4.28E-09)	0.25-0.75
DA57258	tet(A)∆tetR	2.14e-10	(0, 2.14E-10)	0.75-1.0
DA57270	tet(A)∆tetR	3.13e-10	(0, 3.13E-10)	0.38-0.75
DA63206	tet(A)∆tetR	5.68e-08	(0, 5.90E-08)	0.38-0.75	1.51e-09	(0, 1.95E-09)	0.5-1.0
DA63286	tet(A)∆tetR	9.43e-10	(0, 1.86E-09)	0.5-0.75	2.42e-10	(0, 2.42E-10)	0.5-1.5
DA63706	tet(A)∆tetR	3e-10	(0, 3.00E-10)	0.5
DA64058	tet(A)∆tetR	2.46e-09	(0, 2.74E-09)	0.25-0.5
DA24486	-	2.99e-08	(2.28E-08, 3.57E-08)	1-1.5
-: No relevant tet genes
a. All strains described in S2 table were tested, only strains where mutants were selected at 1 or 2 mg/L are presented here.
