# Supplementary material for: Low levels of tetracyclines select for a mutation that prevents the evolution of high-level resistance to tigecycline
Source: PLoS Biol. 2022 Sep 28;20(9):e3001808. doi: 10.1371/journal.pbio.3001808 (PMC9550176; doi:10.1371/journal.pbio.3001808)
Supplement: S4 Table — (XLSX) [file pbio.3001808.s004.xlsx]

## Sheet: Sheet1
S4 Table. Lineages, MICs of mutants, and mutations found following selection of mutants at TGC 1 or 2 mg/L and following step-wise selection of mutants in presence of increasing TGC concentrations.
Strain	MIC TGC (mg/L)	Stepwise selection on increasing TGC concentrations
		TGC 1 or 2 mg/L					TGC 4 mg/L					TGC 8 mg/L					TGC 12 mg/L					TGC 16 mg/L					TGC 24 mg/L					TGC 32 mg/L
		Strain	MIC (mg/L)	Amplification, total tet(A) copy number	Other mutations		Strain	MIC (mg/L)	Amplification, total tet(A) copy number	Other mutations		Strain	MIC (mg/L)	Amplification, total tet(A) copy number	Other mutations		Strain	MIC (mg/L)	Amplification, total tet(A) copy number	Other mutations		Strain	MIC (mg/L)	Amplification, total tet(A) copy number	Other mutations		Strain	MIC (mg/L)	Amplification, total tet(A) copy number	Other mutations		Strain	MIC (mg/L)	Amplification, total tet(A) copy number	Other mutations
DA44554	0.19	DA51930a	1	amplifications, 6kb, 70x	NO							DA52158	4	NT	local seq. rpoC S1324L
												DA52159	8	NT	local seq. rpoC R337S							DA52241	8	NT	local seq. rpoC R337S
																						DA52234	8	NT	local seq. rpoC G336V
																	DA52237	12	NT	local seq. rpoC G336V
		DA51931a	0.75	amplifications, 6kb, 130x								DA52160	4	amplifications (qPCR, 74.5x)	local seq. rpoC △aa215-220
												DA52161	6	amplifications (qPCR, 70.7x)	local seq. rpoC △aa1147-1172							DA52242	12	NT	local seq. rpoC △aa1147-1172
																						DA52235	12	NT	local seq. rpoC G336V
																	DA52238	8	NT	local seq. rpoC G336V
		DA51932a	1	amplifications, 6kb, 140x	NO							DA52162	4	NT	local seq. rpoC △aa1147-1172							DA52243	12	NT	local seq. rpoC △aa1147-1172, fadR I20L							DA52376	16	NT	local seq. rpoC △aa1147-1172, fadR I20L
																																DA52377	12	NT	local seq. rpoC △aa1147-1172, fadR I20L
																	DA52239	6	amplifications, 6kb, 48x	ygeX, hypothetical protein
		DA51933	0.75	amplifications, 6kb, 68x	NO		DA52156	4	amplifications (qPCR, 58.2x)	local seq. no rpoC mutation
							DA52157	4	amplifications, 6kb, 60x	rpoB K1273T
												DA52163	8	amplifications, 6kb, 31x	rpoC, G336V							DA52244	8	NT	local seq. rpoC G336V
																											DA52374	12	NT	local seq. rpoC G336V
																																DA52375	12	amplifications, 6kb, 42x	rpoC G336V, fadR T44M
												DA52164	6	amplifications (qPCR, 61.4x)	local seq. rpoC S1321F
																						DA52236	8	NT	local seq. rpoC G336V
																	DA52240	4	NT	local seq. rpoC R337S
							DA52413	1.5	NT	local seq. no rpoC mutation
							DA52414	1	NT	local seq. no rpoC mutation
												DA52415	8	amplifications, 6 kb, 43x	rpoC G336V		DA52991	8	NT	NT
DA52262	0.25	DA52416	1.5	NT	NT		DA53292	2	NT	NT
							DA53293	3	amplifications, 6kb, 90x	ycfV, dapA, yphF, plsB
												DA53300	4	NT	NT
		DA52417	1	NT	NT
		DA52418	0.75, H6	NT	NT		DA53294	6	NT	NT
												DA53295	12	NT	NT
DA52263	0.25	DA52419a	0.75	amplifications, 6kb, 42x	yfcV, yfeW		DA53296	4	NT	NT
							DA53297	3	NA
		DA52420	1	NT	NT		DA53298	4	amplifications, 6kb, 120x	yfcV, plsX
							DA53299	4	NT	NT
DA46661	0.094	DA52869	1	amplifications, 25kb, 20x	NO		DA53240	2	amplifications, 25kb, 22x	NO							DA55463	4	NT	NT
												DA55810	3	NT	NT
																	DA55811	3	NT	NT
							DA53241	1.5	NT	NT							DA55464	6	NT	NT
																	DA55812	4	NT	NT
		DA52870	1	amplifications, 25kb, 50x	NO
DA52394	0.19	DA52871	1	NT	NT		DA53242	4	amplifications, 25kb, 17x	rfaF, rrlH, yjfC		DA55466	4	NT	NT
												DA55813	6	NT	NT
							DA53243	4	amplifications, 25kb, 9.5x	rfaF, yjfC		DA55468	4	NT	NT
DA47114	0.094	DA52872	0.75	amplifications, 6kb, 120x	NO		DA53244	3	NT	NT		DA55470	4	NT	NT
												DA55471	6	amplifications, 6kb, 30x	rfaF, holC, hydrolase (NUDIX family)
												DA55814	4	NT	NT
																	DA55815	6	NT	NT
							DA53245	3	amplifications, 6kb, 45x	rfaF		DA55472	6	amplifications, 6kb, 35x	rfaF
												DA55473	4	NT	NT
DA50061	0.25	DA52873	1.5	amplifications, 7.5kb, 210x	NO		DA53246	6	amplifications, 7.5kb, 18x	rfaF							DA56675	12	amplifications, 7.5kb, 150x	rfaF, rpoC, fadB
							DA53247	4	NT	NT
												DA53248	4	NT	NT		DA56676	6	NT	NT
												DA53249	8	NT	NT
												DA53250	8	NT	NT
		DA52874	1	NT	NT
DA45430	0.125	DA52875	0.75	amplifications, 7.3kb, 2.7x	ADP-heptose-LPS heptosyltransferase		DA53251	3	amplifications, 7.3kb, 16x	sspA, ADP-heptose-LPS heptosyltransferase		DA56677	4	NT	NT
							DA53252	2	NT	NT		DA56678	4	NT	NT
		DA52876b	0.19	NT	NT
DA46003	0.094	DA52877b	0.25	No amplification	rfaP
		DA52878b	0.125, H0.38	NT	NT
Unless stated otherwise, results are from whole genome sequencing. All tet(A) quantifications are per chromosome.
NO: None observed
NT: Not tested
H: possible heteroresistance phenotype
a: Increase in tet(A) copy number due to a combination of plasmid copy increase and amplification.
b: Selected on TGC 0.25 mg/L
