# Supplementary material for: Low levels of tetracyclines select for a mutation that prevents the evolution of high-level resistance to tigecycline
Source: PLoS Biol. 2022 Sep 28;20(9):e3001808. doi: 10.1371/journal.pbio.3001808 (PMC9550176; doi:10.1371/journal.pbio.3001808)
Supplement: S5 Table — (XLSX) [file pbio.3001808.s005.xlsx]

## Sheet: Sheet1
S5 Table. MICs of mutants and mutations found following selection of resistant mutants at TGC 0.5 mg/L.
Parental strain	Relevant genotype	TGC MIC (mg/L)	Mutants selected at TGC 0.5 mg/L
			Mutant strain	TGC MIC (mg/L)	tet(A) amplifications detected	tet(A) copy to chromosomea	Other mutations
DA44554	tet(A)wt	0.19	DA73947	1	2-segment amplification, including tet(A)wt (8.8kb) and upstream region (17kb). Plasmid copy number increase.	136x	-
			DA73949	1.5	About 16.4 kb, including tet(A)wt. Plasmid copy number increase.	8.4x	lon
DA46661	tet(A)wt	0.094	DA73802	0.5	About 40.8 kb, including tet(A)wt	2.4x	-
			DA73942	1.5	About 29 kb, including tet(A)wt	19.3x	-
DA47114	tet(A)wt	0.094	DA73804	0.38	About 25 kb, including tet(A)wt	14.3x	-
			DA73941	0.75	About 7.2 kb, including tet(A)wt	73.8x	Mutation in non-coding region
DA45430	tet(A)wt	0.125	DA73951	1.5	About 7.3 kb, including tet(A)wt b	63.4x	Mutation in non-coding region
			DA73952	1	About 7.3 kb, including tet(A)wt b	64.6x	-
DA33137	tet(A)∆tetR	0.064	DA73796	0.19	-	-	rfaP
			DA73961	0.125	-	-	rpsF
DA32100	tet(A)∆tetR	0.064	DA73793	0.19	-	-	PfkB family carbohydrate kinase
			DA73945	0.5	Increased copy number of plasmid 1	8.8x	Loss of plasmid 2
DA44402	-	0.064	DA73790	0.38	-	-	marRc
			DA73791	0.38	-	-	marRc
DA44560	-	0.064	DA73955	0.19	-	-	ADP-heptose-LPS heptosyltransferasec, iclR
			DA73957	0.25	-	-	ADP-heptose-LPS heptosyltransferasec
-: No relevant tet genes
a. tet(A) copy increases can be due to a combination of increased plasmid copy number and amplifications.
b. Assumed to be amplification of one of two chromosomal tet(A)wt according to mapping patterns of sequencing reads and presence of regions of direct repeat.
c. Mutations were found in the same genes but the mutations were not identical.
