# Supplementary material for: Low levels of tetracyclines select for a mutation that prevents the evolution of high-level resistance to tigecycline
Source: PLoS Biol. 2022 Sep 28;20(9):e3001808. doi: 10.1371/journal.pbio.3001808 (PMC9550176; doi:10.1371/journal.pbio.3001808)
Supplement: S6 Table — (XLSX) [file pbio.3001808.s006.xlsx]

## Sheet: Sheet1
S6 Table: MICs of a subset of isolates
		MIC (mg/L)
Strain	Relevant genotype	TC	TGC	DO	MI
DA44554	tet(A)wt	>256	0.19	16	2
DA45430	tet(A)wt	192*	0.125	16*	3
DA32092	tet(A)wt	128*	0.19	12	1.0*
DA26669	tet(A)wt	64*	0.19	8*	1.5*
DA33131	tet(A)∆tetR	96*	0.094	12*	1.0*
DA33135	tet(A)∆tetR	96*	0.094*	6*	0.75*
DA32100	tet(A)∆tetR	96*	0.064	12*	1.0*
DA63164	28-bp truncation of tetA(A)	96*	0.125	6*	1.0*
DA44563	tet(B)	256	0.064	24*	3*
DA45309	-	1	0.064	1	0.38
DA5438	-	1.5*	0.125	2*	0.75*
-: no relevant tet-genes
*: individual colonies observed above the cut-off of the lawn (possible heteroresistance phenotype, Nicoloff et al. 2019)
