# Supplementary material for: Low levels of tetracyclines select for a mutation that prevents the evolution of high-level resistance to tigecycline
Source: PLoS Biol. 2022 Sep 28;20(9):e3001808. doi: 10.1371/journal.pbio.3001808 (PMC9550176; doi:10.1371/journal.pbio.3001808)
Supplement: S7 Table — (XLSX) [file pbio.3001808.s007.xlsx]

## Sheet: Sheet1
S7 Table. Effect of tet(A) alleles on TGC resistance development. The strains are isogenic and only differ regarding the tet(A) allele. The underlying data can be found in S1 Data.
Strain	Relevant genotype	Mutant frequency (Interquartile range)	MIC range of mutants (mg/L)	tet(A) amplification in mutants (increased copy number as determined by qPCR)
DA52262	tet(A)wt	5.67E-01 (4.58E-01, 7.25E-01)	0.5-1.5	yes (23.1x)
DA59616	tet(A)∆tetR	3.04E-05 (2.27E-05, 3.46E-05)	0.25-0.75, 1.0a	no
no: less than 2-fold increase in tetA(A) copy number by qPCR
a: One outlier with MIC 1.0 mg/L and no tet(A)∆tetR amplification
