# Supplementary material for: Low levels of tetracyclines select for a mutation that prevents the evolution of high-level resistance to tigecycline
Source: PLoS Biol. 2022 Sep 28;20(9):e3001808. doi: 10.1371/journal.pbio.3001808 (PMC9550176; doi:10.1371/journal.pbio.3001808)
Supplement: S8 Table — (XLSX) [file pbio.3001808.s008.xlsx]

## Sheet: Sheet1
S8 Table: Characetisation of tet(A)-carrying isolates from NCBI. Only isolates where the ST-group could be identified are shown. The underlying data can be found in S1 Data.
Isolate name	Chromosome accession number	ST-type	tet(A) allele(s)	tet(A) location (chromosome/plasmid)	Plasmid name	Plasmid accession number	Plasmid size (kb)	Plasmid typing	Plasmid alleles
IMT16316	CP023815.1	648	wt	plasmid	pEcIMT16316	CP023816.1	145.883	IncF	FIA(1/6), FIB(49), FII(1)
FDAARGOS_433	CP023899.1	410	wt	plasmid	unnamed1	CP023903.1	101.274	IncF	FIA(4/20), FIB(1), FII(36/31)
FDAARGOS_434	CP023870.1	167	wt	plasmid	unnamed1	CP023871.1	149.485	IncF	FIA(4/20), FII(36)
FDAARGOS_403	CP023535.1	678	wt	chromosome	NR	NR	NR	NR	NR
1283	CP023371.1	10	wt	plasmid	p109	CP023372.1	109.207	IncF	FII(36/31)
RL465	LT594504.1	410	1st tet(A): 2 µº in tetA	plasmid	plasmid I	LT906556.1	157.174	IncF	FII(16)
			2nd tet(A). µº in tetA, µº in tetR
M160133	CP022164.1	1485	wt	plasmid	pM160133_p2	CP022166.1	173.624	IncF	FIA(5/6), FIB(1), FIC(4), FII(18)
FDAARGOS_348	CP022086.1	678	wt	chromosome	NR	NR	NR	NR	NR
AR_0055	CP021935.1	131	wt	plasmid	unitig_3j3rc_linear	CP021937.1	151.11	IncF	FIA(1/6), FII(2)
AR_0150	CP021736.1	167	wt	plasmid	tig00000255	CP021737.1	117.703	IncF	FIA(4/20), FII(36)
AR_0162	CP021683.1	167	wt	plasmid	tig00003056	CP021681.1	95.85	not identified (yacAB(2))
20Ec-P-124	AP017610.1	117	wt	plasmid	pMRY16-002_3	AP017613.1	108.957	IncI1	ardA(2)
AR_0069	CP020055.1	1809	wt	plasmid	unitig_3	CP020057.1	31.196	IncF	FII(77)
Ecol_244	CP019020.1	131	wt	plasmid	pEC244_1	CP019019.1	199.671	IncHI2	smr0018(3)
Ecol_AZ162	CP019015.1	131	wt	plasmid	pECAZ162_KPC	CP019014.1	142.829	IncF	FIA(1/6), FII(2)
Ecol_AZ147	CP018995.1	540	wt	plasmid	pECAZ147_1	CP018994.1	154.853	IncF	FIB(1), FII(2)
Ecol_AZ146	CP018991.1	131	wt	plasmid	pECAZ146_1	CP018990.1	150.994	IncF	FIA(4/20), FIB(1), FII(36/31)
Ecol_881	CP019029.1	648	wt	chromosome	NR	NR	NR	NR	NR
Ecol_656	CP018979.1	131	wt	plasmid	pEC656_1	CP018978.1	117.844	IncF	FIA(1/6), FII(2)
Ecol_517	CP018965.1	410	wt	plasmid	pEC517_1	CP018964.1	118.495	IncF	FIA(4/20), FIB(1), FII(36/31)
MDR_56	CP019903.1	117	wt	chromosome	NR	NR	NR	NR	NR
Y5	CP013483.1	167	1st tet(A): wt	plasmid	pECY55	KU043115.1	124.378	IncF	FIA(4/20), FII(36)
			2nd tet(A): tetA 28 nt end trunc	plasmid	pECY53	KT997783.1	136.243	IncA/C ST3	many
H8	CP010172.1	617	µº in tetA, tetA 28 nt end trunc	chromosome	NR	NR	NR	NR	NR
H1	CP010160.1	193	wt	chromosome	NR	NR	NR	NR	NR
MRSN346647	CP018206.1	38	wt	plasmid	pMRSN346647_113.1	CP018207.1	113.14	IncF	FIB(53)
319	CP018241.1	11	wt	chromosome	NR	NR	NR	NR	NR
MRSN346355	CP018121.1	617	wt	plasmid	pMRSN346355_120.3	CP018122.1	120.326	IncI1 ST12	ardA(4),pilL(1),repI1(1), sogS(4),trbA(3)
MRSN346638	CP018115.1	617	wt	plasmid	pMRSN346638_119.3	CP018116.1	119.254	IncI1 ST12	ardA(4),pilL(1),repI1(1), sogS(4),trbA(3)
MRSN346595	CP018109.1	617	wt	plasmid	pMRSN346595_120.3	CP018110.1	120.326	IncI1 ST12	ardA(4),pilL(1),repI1(1), sogS(4),trbA(3)
MRSN352231	CP018103.1	617	wt	plasmid	pMR0716_tem1	CP018104.1	207.69	IncI1 ST12	ardA(4),pilL(1),repI1(1), sogS(4),trbA(3)
NCTC 13441	LT632320.1	131	wt	plasmid	p	LT632321.1	161.069	IncF	FIA(1/6), FII(2)
UPEC 26-1	CP016497.1	73	wt	plasmid	unnamed1	CP016498.1	151.033	IncF	FIB(10), FII(51)
210205630	CP015912.1	7051	tetA 28 nt end trunc	chromosome	NR	NR	NR	NR	NR
180-PT54	CP015832.1	11	1st tet(A): wt	chromosome	NR	NR	NR	NR	NR
			2nd tet(A): wt	plasmid	plasmid	CP015833.1	240.662	IncHI2 ST4	smr0018(4), smr0199(2)
644-PT8	CP015831.1	11	wt	chromosome	NR	NR	NR	NR	NR
JJ2434	CP013835.1	131	wt	plasmid	pJJ2434_1	CP013833.1	126.302	IncF	FIA(1/6), FII(2)
CP013657.1	CP013658.1	131	wt	plasmid	unnamed	CP013657.1	143.748	IncF	FIA(1/6), FII(2)
2009C-3133	CP013025.1	117	wt	plasmid	unnamed1	CP013024.1	120.611	IncI	ardA(2)
C227-11	CP011331.1	678	wt	chromosome	NR	NR	NR	NR	NR
O78-789	CP010315.1	88	wt	plasmid	pAPEC-O78-ColV	CP010316.1	144.859	IncF	FIB(1),FII(24)
HUSEC2011	HF572917.2	678	wt	chromosome	NR	NR	NR	NR	NR
EC958	HG941718.1	131	wt	plasmid	pEC958	HG941719.1	135.602	IncF	FIA(1/6), FII(2)
RM12581	CP007136.1	32	tetA 28 nt end trunc	plasmid	pRM12581	CP007137.1	64.562	IncA/C ST3	many
ST540	CP007265.1	540	1st tet(A): wt	chromosome	NR	NR	NR	NR	NR
			2nd tet(A): wt		NR	NR	NR	NR	NR
RM13514	CP006027.1	32	tetA 28 nt end trunc	plasmid	pRM13514	CP006029.1	64.561	IncA/C ST3	many
2011C-3493	CP003289.1	678	wt	chromosome	NR	NR	NR	NR	NR
2009EL-2050	CP003297.1	678	wt	chromosome	NR	NR	NR	NR	NR
UMNK88	CP002729.1	100	tetA 28 nt end trunc	plasmid	pUMNK88	HQ023862.1	160.573	IncA/C ST9	many
NRG 857C	CP001855.1	135	wt	plasmid	pO83_CORR	CP001856.1	147.06	IncF	FIB(1), FIC(4), FII(18)
042	FN554766.1	414	wt	chromosome	NR	NR	NR	NR	NR
SMS-3-5	CP000970.1	354	wt	plasmid	pSMS35_130	CP000971.1	130.44	IncF	FIB(1), FII(24)
CFSAN061770	CP023142.1	69	µº in region between tetR tetA, µº in tetA	plasmid	pEGY1-MCR-1	CP023143.1	228.947	IncHI2 ST4	smr0018(4), smr0199(2)
WCHEC96200	CP022229.1	405	tetA 28 nt end trunc	chromosome	NR	NR	NR	NR	NR
KSC1031	CP019560.1	1147	µº in tetA	plasmid	pMRGN1031	CP019561.1	148.529	IncF	FII(2)
HB-Coli0	CP020933.1	602	tetA 28 nt end trunc	chromosome	NR	NR	NR	NR	NR
MRY15-131	AP017620.1	457	tetA 28 nt end trunc	chromosome	NR	NR	NR	NR	NR
MRY15-117	AP017617.1	457	tetA 28 nt end trunc	chromosome	NR	NR	NR	NR	NR
AR_0061	CP020058.1	1408	wt	plasmid	unitig_2	CP020060.1	50.999	not identified (soj(17))
Ecol_AZ155	CP019005.1	44	tetA 28 nt end trunc	plasmid	pECAZ155_KPC	CP019001.1	272.202	IncA/C ST3	many
NRZ14408	LT599825.1	362	µº in tetR	plasmid	p14408_M1	LT599829.1	238.073	IncHI2 ST4	smr0018(4), smr0199(2)
SLK172	CP017631.1	189	tetA 28 nt end trunc	plasmid	pSLK172-2	CP017633.1	120.528	IncF	FII(33)
S56	CP010242.1	3501	tetA 28 nt end trunc, µº in tetA, nt del in tetA	plasmid	A	CP010243.1	131.504	not identified (FIB(76))
H3	CP010167.1	101	tetA 28 nt end trunc	plasmid	A	CP010168.1	48.243	not identified (yacAB(3))
D6	CP010148.1	1196	1st tet(A): wt	plasmid	A	CP010149.1	199.494	IncF	FIB(1), FIC(4), FII(18)
			2nd tet(A): wt				199.494	IncF	FIB(1), FIC(4), FII(18)
D5	CP010145.1	58	wt	plasmid	A	CP010146.1	112.874	not identified (A65(4))
C2	CP010117.1	2522	µº in tetR, tetA 28 nt end trunc	plasmid	A	CP010118.1	8.401	not identified (ardA(24))
HS30-1	CP029492.1	3288	µº in tetR	plasmid	pHS30-1	CP029493.1	179.444	not identified (parAB(7))
Sanji	CP011061.1	167	tetA 28 nt end trunc	chromosome	NR	NR	NR	NR	NR
Santai	CP007592.1	1011	1 tetA µº, tetA 28 nt end trunc	chromosome	NR	NR	NR	NR	NR
YD786	CP013112.1	410	6 nt tetR del (part of 24 nt)	plasmid	pYD786-4	KU254581.1	25.678	not identified (A009(11))
EC1515	CP021844.1	219	15 nt tetR del (part of 24 nt), µº in tetA	plasmid	pEC1515-2	CP021846.1	92.35	not identified (parAB(7))
EC974	CP021840.1	219	15 nt tetR del (part of 24 nt), µº in tetA	plasmid	pEC974-2	CP021842.1	92.385	not identified (parAB(7))
C9	CP010129.1	7064	15 nt tetR del (part of 24 nt), µº in tetA	plasmid	B	CP010131.1	56.46	not identified
H105	CP021454.1	131	24 nt del in tetR	plasmid	pH105	CP021871.1	134.899	IncF	FIA(2/6), FIB(20), FII(1)
AR_0058	CP021689.1	131	24 nt del in tetR	plasmid	tig00007555j7554	CP021690.1	163.045	IncF	FIA(2/6), FIB(20), FII(1)
81009	CP021179.1	131	24 nt del in tetR	plasmid	pEC-81009	CP021180.1	135.72	IncF	FIA(2/6), FIB(20), FII(1)
AR_0104	CP020116.1	131	24 nt del in tetR	plasmid	unitig_5	CP020117.1	107.21	IncF	FIA(1/6), FII(2)
Ecol_AZ161	CP019012.1	131	24 nt del in tetR	plasmid	pECAZ161_3	CP019009.1	130.905	IncF	FIA(2/6), FIB(20), FII(1)
Ecol_AZ153	CP019000.1	131	24 nt del in tetR	plasmid	pECAZ153_2	CP018998.1	99.006	IncF	FIA(2/6), FIB(20)
Ecol_867	CP018983.1	131	24 nt del in tetR	plasmid	pEC867_1	CP018982.1	100.168	IncF	FIA(2/6), FIB(20)
S30	CP010231.1	48	1st tet(A): 24 nt del in tetR	plasmid	B	CP010233.1	136.06	IncI1 ST271	ardA(1),pilL(1),repI1(1), sogS(4),trbA(5)
			2nd tet(A): 24 nt del in tetR	plasmid	A	CP010232.1	155.425	IncF	FIB(1), FII(24)
H2	CP010163.1	46	24 nt del in tetR, µº in tetA, seq ends after tetA	plasmid	A	CP010164.1	29.433	not identified (soj(17))
D7	CP010150.1	224	24 nt del in tetR	chromosome	NR	NR	NR	NR	NR
D2	CP010137.1	373	24 nt del in tetR	plasmid	A	CP010138.1	83.922	IncF	FII(2)
Eco889	CP015159.1	131	24 nt del in tetR	plasmid	pECO-fce	CP015160.1	212.18	IncF	FIB(10), FII(2/29)
O25b:H4	CP015085.1	131	1st tet(A): 24 nt del in tetR	plasmid	unnamed	CP015086.1	130.92	IncF	FIA(1/6), FIB(16), FII(1)
			2nd tet(A): 24 nt del in tetR, 1 nt del in tetR, 1 nt ins in tetA
Ecol_732	CP015138.1	131	24 nt del in tetR	plasmid	pEC732_2	CP015140.1	129.154	IncF	FIA(2/6), FIB(20), FII(1)
ZH193	CP014497.1	131	24 nt del in tetR	plasmid	pZH193	CP014498.1	209.768	IncF	FIA(2/6), FIB(20), FII(1)
Closest match for plasmids unidentified by pMLST shown in parenthesis. NR: not relevant; del: deletion; ins: insertion; trunc: truncation (last 9 amino-acids at C-terminal end of TetA modified)
