# Supplementary material for: Low levels of tetracyclines select for a mutation that prevents the evolution of high-level resistance to tigecycline
Source: PLoS Biol. 2022 Sep 28;20(9):e3001808. doi: 10.1371/journal.pbio.3001808 (PMC9550176; doi:10.1371/journal.pbio.3001808)
Supplement: S9 Table — (XLSX) [file pbio.3001808.s009.xlsx]

## Sheet: Sheet1
S9 Table: Evolution of tet(A) experiments. Results from amplicon sequencing. MI, minocycline.
		Technical replicate	Number (#) of sequencing reads				Sequencing coverage		Frequency of tetR(A)24bp∆ in population carrying tetR(A)
Lineage	MI (mg/L)		Total # reads	# reads mapping to region of interest	% of reads mapping to region of interesta		Reads mapping to tetR(A)wt	Reads mapping to tetR(A)24bp∆		Average frequency of tetR(A)24bp∆ in population carrying tetR(A)
2	0	1	358358	177953	49.7		147681	30272	0.17	0.158
		2	372540	185084	49.7		158220	26864	0.15
	0.0469	1	128556	63417	49.3		62788	629	0.0099	0.00932
		2	381764	189699	49.7		188045	1654	0.0087
4	0	1	369014	182813	49.5		156095	26718	0.15	0.139
		2	410308	203727	49.7		176947	26780	0.13
	0.0469	1	342374	170188	49.7		161970	8218	0.048	0.0584
		2	208088	102585	49.3		95563	7022	0.068
13	0	1	393142	195609	49.8		195604	5	2.6e-05	1.58e-05
		2	337702	168030	49.8		168029	1	6e-06
	0.0469	1	188404	93108	49.4		74102	19006	0.2	0.206
		2	360686	178842	49.6		141760	37082	0.21
16	0	1	375610	186744	49.7		186744	0	5.4E-06b	1.60E-05b
		2	377142	187603	49.7		187600	3	1.6e-05
	0.0469	1	80256	33764	42.1		33672	92	0.0027	0.00317
		2	271698	134608	49.5		134121	487	0.0036
20	0	1	371182	184594	49.7		184587	7	3.8e-05	2.19E-05b
		2	352238	171683	48.7		171683	0	5.8E-06b
	0.0469	1	169226	83815	49.5		82576	1239	0.015	0.0158
		2	420218	209046	49.7		205534	3512	0.017
5	0	1	416620	207197	49.7		207130	67	0.00032	0.000424
		2	401650	199941	49.8		199836	105	0.00053
8	0	1	397184	197366	49.7		197221	145	0.00073	0.000778
		2	369420	183685	49.7		183534	151	0.00082
11	0	1	414670	206079	49.7		205964	115	0.00056	0.000447
		2	413068	205573	49.8		205504	69	0.00034
15	0	1	362774	180417	49.7		180416	1	5.5e-06	5.62E-06b
		2	350184	174196	49.7		174196	0	5.7E-06b
18	0	1	347724	172860	49.7		172860	0	5.8E-06b	5.50E-06b
		2	385280	191758	49.8		191758	0	5.2E-06b
a: the second half of the paired-end reads is mapping outside of the region of interest, therefore at most 50% of the reads will map to the region of interest.
b: frequencies over evaluated due to absence of tetR(A)24bp∆ sequencing reads detected in at least one technical repeat.
