# Supplementary material for: Low levels of tetracyclines select for a mutation that prevents the evolution of high-level resistance to tigecycline
Source: PLoS Biol. 2022 Sep 28;20(9):e3001808. doi: 10.1371/journal.pbio.3001808 (PMC9550176; doi:10.1371/journal.pbio.3001808)
Supplement: S10 Table — (XLSX) [file pbio.3001808.s010.xlsx]

## Sheet: Sheet1
Supplementary Table S10. Strains used in this study.
DA #	Strain/	Accession #a	Source	Description	Relevant genotype, comment
	Relevant plasmid name
DA44554	EC958 / pEC958	HG941718.1	[1]	Original strain	tet(A)wt
		HG941719.1
		HG941720.1
DA47114	SMS35 /	CP000970.1	[2]	Original strain	tet(A)wt
	pSMS35_130	CP000971.1
		CP000972.1
		CP000973.1
		CP000974.1
DA46661	NRG857c /	CP001855.1	[3]	Original strain	tet(A)wt, observed duplication on p083_CORR from approximately position 32200-44544
	p083_CORR	CP001856.1
DA45430	ST540	CP007265.1	[4]	Original strain	tet(A)wt (2)
DA46003	042	FN554766.1	[5]	Original strain	tet(A)wt
DA33135	DA33135	CP029576.1	[6]	Original strain	tet(A)DtetR
		CP029577.1
		CP029578.1
DA33131	DA33131	Not published	[6]	Original strain	tet(A)DtetR
DA33137	DA33137	CP029579.1	[6]	Original strain	tet(A)DtetR
		CP029580.1
		CP029581.1
DA32087	2/0 / p2_0.1	CP023853.1	[7]	Original strain	partial tet(B) on p2_0.1
		CP023854.1
		CP023855.1
		CP023856.1
		CP023857.1
		CP023858.1
DA32092	4/0 / p4_0.1	CP023849.1	[7]	Original strain	tet(A)wt
		CP023850.1
		CP023851.1
		CP023852.1
DA32093	4/1-1 / p4/1-1.1	CP023844.1	[7]	Original strain	tet(A)wt
		CP023845.1
		CP023846.1
		CP023847.1
		CP023848.1
DA32100	4/4 / p4/4.1	CP023826.1	[7]	Original strain	tet(A)DtetR
		CP023827.1
		CP023828.1
		CP023829.1
		CP023830.1
		CP023831.1
		CP023832.1
		CP023833.1
DA21682	-	Not published	[8]	Original strain	tet(A)wt
DA24439	-	Not sequenced	[8]	Original strain	-
DA24486	-	Not published	[8]	Original strain	-
DA24516	-	Not sequenced	[8]	Original strain	tet(A)wt
DA25176	-	Not sequenced	[8]	Original strain	tet(A)wt
DA25177	-	Not sequenced	[8]	Original strain	-
DA26669	-	Not sequenced	[8]	Original strain	tet(A)wt
DA15001	E. coli carrying pUUH239	-	[9]	Original strain	tet(A)wt
DA28196b	Nissle1917	CP007799.1	[10]	Original strain	-
		CP022687.1
		CP023342.1
DA5438	MG1655	U00096.3	In house	Original strain	-
DA44399b	536	CP000247.1	[11]	Original strain	-
DA44402b	LF82	CU651637.1	[12]	Original strain	-
DA44557b	PMV-1	HG428755.1	[13]	Original strain	-
		CBTO000000000.1
		CBTO010000001.1
		CBTO010000002.1
		HG428756.1
DA44560b	CI5	CP011018.1	[14]	Original strain	-
		CP011019.1
DA44563b	1303	CP009166.1	[15]	Original strain	tet(B)
		CP009167.1
		CP009168.1
		CP009169.1
DA44569b	55989	CU928145.2	[16]	Original strain	tet(B)
DA44572b	iAi1	CU928160.2	[16]	Original strain	-
DA44575b	iAi39	CU928164.2	[16]	Original strain	-
DA44578	ED1A	CU928162.2	[16]	Original strain	-
DA44581	UMN026	CU928163.2	[16]	Original strain	-
		CU928148.1
		CU928149.1
DA44584	CFSAN029787	CP011416.1	[17]	Original strain	-
		CP011417.1
		CP011418.1
DA45309	ABU 83972	CP001671.1	[18]	Original strain	-
		CP001833.1
DA38929	MG1655 galK::SYFP2,_ dapA::cat	-	[19]	Conjugation intermediate (donor)	-
DA50061	MG1655+	-	This study	MG1655 (DA5438) + pSMS35_130 from DA47114	tet(A)wt
	pSMS35_130
DA52262	MG1655+	-	This study	MG1655 (DA5438) + pEC958 from DA44554	tet(A)wt
	pEC958
DA52394	MG1655+	-	This study	MG1655 (DA5438) + p083_CORR from DA46661	tet(A)wt
	p083_CORR
DA57250b	UPEC-14	-	[20]	Original strain from UPEC and blood isolate collection	tet(A)wt
DA57252b	UPEC-125	-	[20]	Original strain from UPEC and blood isolate collection	tet(A)∆tetR
DA57254b	UPEC-133	-	[20]	Original strain from UPEC and blood isolate collection	tet(A)wt
DA57256b	UPEC-151	-	[20]	Original strain from UPEC and blood isolate collection	tet(A)wt
DA57258b	UPEC-189	-	[20]	Original strain from UPEC and blood isolate collection	tet(A)DtetR
DA57260b	UPEC-220	-	[20]	Original strain from UPEC and blood isolate collection	tet(A)DtetR
DA57262b	UPEC-221	-	[20]	Original strain from UPEC and blood isolate collection	tet(A)wt
DA57264b	UPEC-286	-	[20]	Original strain from UPEC and blood isolate collection	tet(A)wt
DA57268b	Blood-08-1414	-	[20]	Original strain from UPEC and blood isolate collection	tet(A)wt
DA57270b	Blood-09-0464	-	[20]	Original strain from UPEC and blood isolate collection	tet(A)DtetR
DA57274b	Blood-09-0768	-	[20]	Original strain from UPEC and blood isolate collection	tet(A)wt
DA57276b	Blood-09-1290	-	[20]	Original strain from UPEC and blood isolate collection	tet(A)wt
DA57278b	Blood-09-1610	-	[20]	Original strain from UPEC and blood isolate collection	tet(A)wt
DA62916	Eco Nr 16	-	In-house	Original strain from in-house blood E. coli isolate collection	tet(A)wt
DA63046	Eco Nr 81	-	In-house	Original strain from in-house blood E. coli isolate collection	tet(A)wt
DA63054	Eco Nr 85	-	In-house	Original strain from in-house blood E. coli isolate collection	tet(A)DtetR
DA63116	Eco Nr 116, ESBL-A	-	In-house	Original strain from in-house blood E. coli isolate collection	tet(A)wt
DA63120	Eco Nr 118	-	In-house	Original strain from in-house blood E. coli isolate collection	tet(A)wt
DA63142	Eco Nr 129	-	In-house	Original strain from in-house blood E. coli isolate collection	tet(A)wt
DA63164	Eco Nr 140	-	In-house	Original strain from in-house blood E. coli isolate collection	28-bp truncation of tetA(A)
DA63206	Eco Nr 161	-	In-house	Original strain from in-house blood E. coli isolate collection	tet(A)DtetR
DA63286	Eco Nr 201	-	In-house	Original strain from in-house blood E. coli isolate collection	tet(A)DtetR
DA63352	Eco Nr 234	-	In-house	Original strain from in-house blood E. coli isolate collection	tet(A)DtetR with 28-bp truncation of tetA(A)
DA63570	Eco Nr 252	-	In-house	Original strain from in-house blood E. coli isolate collection	tet(A)wt
DA63630	Eco Nr 282	-	In-house	Original strain from in-house blood E. coli isolate collection	tet(A)wt
DA63680	Eco Nr 307	-	In-house	Original strain from in-house blood E. coli isolate collection	tetR(A)24bpD
DA63706	Eco Nr 320	-	In-house	Original strain from in-house blood E. coli isolate collection	tetR(A)24bpD
DA63708	Eco Nr 321	-	In-house	Original strain from in-house blood E. coli isolate collection	tet(A)wt
DA63760	Eco Nr 347	-	In-house	Original strain from in-house blood E. coli isolate collection	tet(A)wt
DA63776	Eco Nr 355	-	In-house	Original strain from in-house blood E. coli isolate collection	tet(A)wt
DA63822	Eco Nr 378	-	In-house	Original strain from in-house blood E. coli isolate collection	tet(A)DtetR
DA63872	Eco Nr 403	-	In-house	Original strain from in-house blood E. coli isolate collection	tet(A)wt
DA63926	Eco Nr 430	-	In-house	Original strain from in-house blood E. coli isolate collection	tet(A)wt
DA63994	Eco Nr 464	-	In-house	Original strain from in-house blood E. coli isolate collection	tet(A)wt
DA64058	Eco Nr 496	-	In-house	Original strain from in-house blood E. coli isolate collection	tet(A)DtetR
DA51930	Mutant of EC958/	-	This study	Mutant of DA44554, selected for TGC resistance	tet(A)wt (amplified). Amplification from approximately position 106258 to 112258 (about 6kb) on plasmid pEC958. Calculated plasmid copy increase (4.4x parental).
	pEC958
DA51931	Mutant of EC958/	-	This study	Mutant of DA44554, selected for TGC resistance, with amplified tet(A)	tet(A)wt (amplified). Amplification from approximately position 106289 to 112261 (about 6kb) on plasmid pEC958. Calculated plasmid copy increase (4.4x parental).
	pEC958
DA51932	Mutant of EC958/	-	This study	Mutant of DA44554, selected for TGC resistance, with amplified tet(A)	tet(A)wt (amplified). Amplification from approximately position 106295 to 112275 (about 6kb) on plasmid pEC958. Calculated plasmid copy increase (3.8x parental).
	pEC958
DA51933	Mutant of EC958/	-	This study	Mutant of DA44554, selected for TGC resistance, with amplified tet(A)	tet(A)wt(amplified). Amplification from approximately position 106235 to 112304 (about 6kb) on plasmid pEC958
	pEC958
DA52156	Mutant of EC958/	-	This study	Mutant of DA51933, selected for TGC resistance, with amplified tet(A)	tet(A)wt (amplified, qPCR), not WGS. Local seq: no rpoC mutation
	pEC958
DA52157	Mutant of EC958/	-	This study	Mutant of DA51933, selected for TGC resistance, with amplified tet(A)	tet(A)wt (amplified), Amplification from approximately position 106297 to 112261 (about 6 kb) on plasmid pEC958. Mutation in rpoB (K1273T, position 4561836)
	pEC958
DA52158	Mutant of EC958/	-	This study	Mutant of DA51930, selected for TGC resistance, with amplified tet(A)	tet(A)wt, not WGS. Local seq: rpoC mutation S1324L
	pEC958
DA52159	Mutant of EC958/	-	This study	Mutant of DA51930, selected for TGC resistance, with amplified tet(A)	tet(A)wt, not WGS. Local seq: rpoC mutation R337S
	pEC958
DA52160	Mutant of EC958/	-	This study	Mutant of DA51931, selected for TGC resistance, with amplified tet(A)	tet(A)wt (amplified, qPCR), not WGS. Local seq: rpoC deletion aa 215-220
	pEC958
DA52161	Mutant of EC958/	-	This study	Mutant of DA51931, selected for TGC resistance, with amplified tet(A)	tet(A)wt (amplified, qPCR), not WGS. Local seq: rpoC deletion aa 1147-1172
	pEC958
DA52162	Mutant of EC958/	-	This study	Mutant of DA51932, selected for TGC resistance, with amplified tet(A)	tet(A)wt, not WGS. Local seq: rpoC deletion aa 1147-1172
	pEC958
DA52163	Mutant of EC958/	-	This study	Mutant of DA51933, selected for TGC resistance, with amplified tet(A)	tet(A)wt (amplified). Amplification from approximately position 106291 to 112335 (about 6kb) on plasmid pEC958. Mutation in rpoC (G366V, position 4563162).
	pEC958
DA52164	Mutant of EC958/	-	This study	Mutant of DA51933, selected for TGC resistance, with amplified tet(A)	tet(A)wt (amplified, qPCR), not WGS. Local seq: rpoC mutation S1321F
	pEC958
DA52413	Mutant of EC958/	-	This study	Mutant of DA44554, selected for TGC resistance, with amplified tet(A)	tet(A)wt, not WGS. Local seq: no rpoC mutation
	pEC958
DA52414	Mutant of EC958/	-	This study	Mutant of DA44554, selected for TGC resistance, with amplified tet(A)	tet(A)wt, not WGS. Local seq: no rpoC mutation
	pEC958
DA52415	Mutant of EC958/	-	This study	Mutant of DA44554, selected for TGC resistance, with amplified tet(A)	tet(A)wt (amplified). Amplification from approximately position 106280 to 112273 (about 6kb) on plasmid pEC958. Mutation in rpoC (G366V, position 4563162).
	pEC958
DA52234	Mutant of EC958/	-	This study	Mutant of DA51930, selected for TGC resistance, with amplified tet(A)	tet(A)wt, not WGS. Local seq: rpoC mutation G336V
	pEC958
DA52235	Mutant of EC958/	-	This study	Mutant of DA51931, selected for TGC resistance, with amplified tet(A)	tet(A)wt, not WGS. Local seq: rpoC mutation G336V
	pEC958
DA52236	Mutant of EC958/	-	This study	Mutant of DA51933, selected for TGC resistance, with amplified tet(A)	tet(A)wt, not WGS. Local seq: rpoC mutation G336V
	pEC958
DA52237	Mutant of EC958/	-	This study	Mutant of DA51930, selected for TGC resistance, with amplified tet(A)	tet(A)wt, not WGS. Local seq: rpoC mutation G336V
	pEC958
DA52238	Mutant of EC958/	-	This study	Mutant of DA51931, selected for TGC resistance, with amplified tet(A)	tet(A)wt, not WGS. Local seq: rpoC mutation G336V
	pEC958
DA52239	Mutant of EC958/	-	This study	Mutant of DA51932, selected for TGC resistance, with amplified tet(A)	tet(A)wt (amplified). Amplification from approximately position 106248 to 112290 (about 6kb) on plasmid pEC958. Mutation in ygeX (A75V, position 3179519) and hypothetical protein EC9585205 (C insterted 41 bp into gene, position 3377051)
	pEC958
DA52240	Mutant of EC958/	-	This study	Mutant of DA51933, selected for TGC resistance, with amplified tet(A)	tet(A)wt, not WGS. Local seq: rpoC mutation R337S
	pEC958
DA52241	Mutant of EC958/	-	This study	Mutant of DA52159, selected for TGC resistance, with amplified tet(A)	tet(A)wt, not WGS. Local seq: rpoC mutation R337S
	pEC958
DA52242	Mutant of EC958/	-	This study	Mutant of DA52161, selected for TGC resistance, with amplified tet(A)	tet(A)wt, not WGS. Local seq: rpoC deletion aa 1147-1172
	pEC958
DA52243	Mutant of EC958/	-	This study	Mutant of DA52162, selected for TGC resistance, with amplified tet(A)	tet(A)wt, not WGS. Local seq: rpoC deletion aa 1147-1172, fadR I20L
	pEC958
DA52244	Mutant of EC958/	-	This study	Mutant of DA52163, selected for TGC resistance, with amplified tet(A)	tet(A)wt, not WGS. Local seq: rpoC mutation G336V
	pEC958
DA52374	Mutant of EC958/	-	This study	Mutant of DA52163, selected for TGC resistance, with amplified tet(A)	tet(A)wt, not WGS. Local seq: rpoC mutation G336V
	pEC958
DA52375	Mutant of EC958/	-	This study	Mutant of DA52163, selected for TGC resistance, with amplified tet(A)	tet(A)wt (amplified). Amplification from approximately position 106293 to 112254 (about 6kb) on plasmid pEC958. Mutation in rpoC (G366V, position 4563162) and fadR (T44M, position 1324798). Calculated plasmid copy increase (2.3x parental).
	pEC958
DA52376	Mutant of EC958/	-	This study	Mutant of DA52243, selected for TGC resistance, with amplified tet(A)	tet(A)wt, not WGS. Local seq: rpoC deletion aa 1147-1172, fadR I20L
	pEC958
DA52377	Mutant of EC958/	-	This study	Mutant of DA52243, selected for TGC resistance, with amplified tet(A)	tet(A)wt, not WGS. Local seq: rpoC deletion aa 1147-1172, fadR I20L
	pEC958
DA52991	Mutant of EC958/	-	This study	Mutant of DA52415, selected for TGC resistance, with amplified tet(A)	tet(A)wt
	pEC958
DA73947	Mutant of EC958/	-	This study	Mutant of DA44554, selected on 0.5mg/L TGC, with amplified tet(A)	tet(A)wt (amplified). Amplification from approximately position 86142 to 103315 (about 17 kb) and 105413 to 114473 (about 8.8-9kb) on plasmid pEC958. Calculated plasmid copy increase (6.3x parental).
	pEC958
DA73949	Mutant of EC958/	-	This study	Mutant of DA44554, selected on 0.5mg/L TGC, with amplified tet(A)	tet(A)wt (amplified). Amplification from approximately position 98140 to 114395 (about 16 kb) on plasmid pEC958, mutation in lon (S416F, position 489266). Calculated plasmid copy increase (2.2x parental).
	pEC958
DA52416	Mutant of MG1655/	-	This study	Mutant of DA52262, selected for TGC resistance, with amplified tet(A)	tet(A)wt. Not WGS
	pEC958
DA52417	Mutant of MG1655/	-	This study	Mutant of DA52262, selected for TGC resistance, with amplified tet(A)	tet(A)wt. Not WGS
	pEC958
DA52418	Mutant of MG1655/	-	This study	Mutant of DA52262, selected for TGC resistance, with amplified tet(A)	tet(A)wt. Not WGS
	pEC958
DA53292	Mutant of MG1655/	-	This study	Mutant of DA52416, selected for TGC resistance, with amplified tet(A)	tet(A)wt. Not WGS
	pEC958
DA53293	Mutant of MG1655/	-	This study	Mutant of DA52416, selected for TGC resistance, with amplified tet(A)	tet(A)wt (amplified). Amplification from approximately position 106249 to 112246 (about 6 kb) on plasmid pEC958. Mutation in yfcV (S100P, position 2452596), dapA (synonymous, position 2596792), yphF (synonymous, position 2676186) and plsB (A194P, position 4253135).
	pEC958
DA53294	Mutant of MG1655/	-	This study	Mutant of DA52418, selected for TGC resistance, with amplified tet(A)	tet(A)wt. Not WGS
	pEC958
DA53295	Mutant of MG1655/	-	This study	Mutant of DA52418, selected for TGC resistance, with amplified tet(A)	tet(A)wt. Not WGS
	pEC958
DA53300	Mutant of MG1655/	-	This study	Mutant of DA52416, selected for TGC resistance, with amplified tet(A)	tet(A)wt. Not WGS
	pEC958
DA52263	MG1655/	-	This study		tet(A)wt
	pEC958
DA52419	Mutant of MG1655/	-	This study	Mutant of DA52263, selected for TGC resistance, with amplified tet(A)	tet(A)wt (amplified). Amplification from approximately position 106303 to 112261 (about 6 kb) on plasmid pEC958. Mutation in yfcV (S100P, position 2452596), yfeW (W374R, position 2546468).
	pEC958
DA52420	Mutant of MG1655/	-	This study	Mutant of DA52263, selected for TGC resistance, with amplified tet(A)	tet(A)wt. Not WGS
	pEC958
DA53296	Mutant of MG1655/	-	This study	Mutant of DA52419, selected for TGC resistance, with amplified tet(A)	tet(A)wt. Not WGS
	pEC958
DA53297	Mutant of MG1655/	-	This study	Mutant of DA52419, selected for TGC resistance, with amplified tet(A)	tet(A)wt. Not WGS
	pEC958
DA53298	Mutant of MG1655/	-	This study	Mutant of DA52420, selected for TGC resistance, with amplified tet(A)	tet(A)wt (amplified). Amplification from approximately position 106303 to 112295 (about 6 kb) on plasmid pEC958. Mutation in yfcV (S100P, position 2452596), plsX (deleted bp 421 from start, position 1147265).
	pEC958
DA53299	Mutant of MG1655/	-	This study	Mutant of DA52420, selected for TGC resistance, with amplified tet(A)	tet(A)wt. Not WGS
	pEC958
DA52869	Mutant of NRG857c/	-	This study	Mutant of DA46661, selected for TGC resistance, with amplified tet(A)	tet(A)wt (amplified). Further amplification of duplication from approximately position 32200 to 44544 (about 25 kb) on p083_CORR.
	p083_CORR
DA52870	Mutant of NRG857c/	-	This study	Mutant of DA46661, selected for TGC resistance, with amplified tet(A)	tet(A)wt (amplified). Further amplification of duplication from approximately position 32200 to 44544 (about 25 kb) on p083_CORR.
	p083_CORR
DA53240	Mutant of NRG857c/	-	This study	Mutant of DA52869, selected for TGC resistance, with amplified tet(A)	tet(A)wt (amplified). Further amplification of duplication from approximately position 32200 to 44544 (about 25 kb) on p083_CORR.
	p083_CORR
DA53241	Mutant of NRG857c/	-	This study	Mutant of DA52869, selected for TGC resistance, with amplified tet(A)	tet(A)wt. Not WGS
	p083_CORR
DA55463	Mutant of NRG857c/	-	This study	Mutant of DA55240, selected for TGC resistance, with amplified tet(A)	tet(A)wt. Not WGS
	p083_CORR
DA55810	Mutant of NRG857c/	-	This study	Mutant of DA55240, selected for TGC resistance, with amplified tet(A)	tet(A)wt. Not WGS
	p083_CORR
DA55811	Mutant of NRG857c/	-	This study	Mutant of DA55240, selected for TGC resistance, with amplified tet(A)	tet(A)wt. Not WGS
	p083_CORR
DA55464	Mutant of NRG857c/	-	This study	Mutant of DA55241, selected for TGC resistance, with amplified tet(A)	tet(A)wt. Not WGS
	p083_CORR
DA55812	Mutant of NRG857c/	-	This study	Mutant of DA55241, selected for TGC resistance, with amplified tet(A)	tet(A)wt. Not WGS
	p083_CORR
DA73802	Mutant of NRG857c/	-	This study	Mutant of DA55241, selected for TGC resistance, with amplified tet(A)	tet(A)wt (amplified). Further amplification of duplication from approximately position 33406 to 61721 (about 40.8 kb) on p083_CORR.
	p083_CORR
DA73942	Mutant of NRG857c/	-	This study	Mutant of DA55241, selected for TGC resistance, with amplified tet(A)	tet(A)wt (amplified). Further amplification of duplication from approximately position 14993 to 44760 (about 42.2 kb) on p083_CORR.
	p083_CORR
DA52871	Mutant of MG1655/	-	This study	Mutant of DA52394, selected for TGC resistance, with amplified tet(A)	tet(A)wt. Not WGS
	p083_CORR
DA53242	Mutant of MG1655/	-	This study	Mutant of DA52871, selected for TGC resistance, with amplified tet(A)	tet(A)wt (amplified). Further amplification of duplication from approximately position 31008 to 44569 (about 26 kb) on p083_CORR. Mutation in rrlH (nucleotide C to A, position 228545), rfaF (W128*, position 3792559), yjfC (V8C, position 4410300).
	p083_CORR
DA53243	Mutant of MG1655/	-	This study	Mutant of DA52871, selected for TGC resistance, with amplified tet(A)	tet(A)wt (amplified). Further amplification of duplication from approximately position 32168 to 44731 (about 26 kb) on p083_CORR. Mutation in rfaF (W128*, position 3792559), yjfC (V8C, position 4410300).
	p083_CORR
DA55466	Mutant of MG1655/	-	This study	Mutant of DA53242, selected for TGC resistance, with amplified tet(A)	tet(A)wt. Not WGS
	p083_CORR
DA55813	Mutant of MG1655/	-	This study	Mutant of DA53242, selected for TGC resistance, with amplified tet(A)	tet(A)wt. Not WGS
	p083_CORR
DA55468	Mutant of MG1655/	-	This study	Mutant of DA53243, selected for TGC resistance, with amplified tet(A)	tet(A)wt. Not WGS
	p083_CORR
DA52872	Mutant of SMS35/	-	This study	Mutant of DA47114, selected for TGC resistance, with amplified tet(A)	tet(A)wt (amplified). Amplification from approximately position 118611 to 124785 (about 6 kb) on pSMS35_130.
	pSMS35_130
DA53244	Mutant of SMS35/	-	This study	Mutant of DA52872, selected for TGC resistance, with amplified tet(A)	tet(A)wt. Not WGS
	pSMS35_130
DA53245	Mutant of SMS35/	-	This study	Mutant of DA52872, selected for TGC resistance, with amplified tet(A)	tet(A)wt (amplified). Amplification from approximately position 118611 to 124785 (about 6 kb) on pSMS35_130. Mutation in rfaF (A349K, position 4035489).
	pSMS35_130
DA55470	Mutant of SMS35/	-	This study	Mutant of DA53244, selected for TGC resistance, with amplified tet(A)	tet(A)wt. Not WGS
	pSMS35_130
DA55471	Mutant of SMS35/	-	This study	Mutant of DA53244, selected for TGC resistance, with amplified tet(A)	tet(A)wt (amplified). Amplification from approximately position 118645 to 124810 (about 6 kb) on pSMS35_130. Mutation in hydrolase (NUDIK family, A209V, position 3405805), rfaF (F191L, position 4035496), holC (synonymous 136, position 4838887).
	pSMS35_130
DA55814	Mutant of SMS35/	-	This study	Mutant of DA53244, selected for TGC resistance, with amplified tet(A)	tet(A)wt. Not WGS
	pSMS35_130
DA55815	Mutant of SMS35/	-	This study	Mutant of DA53244, selected for TGC resistance, with amplified tet(A)	tet(A)wt. Not WGS
	pSMS35_130
DA55472	Mutant of SMS35/	-	This study	Mutant of DA53245, selected for TGC resistance, with amplified tet(A)	tet(A)wt (amplified). Amplification from approximately position 118655 to 124760 (about 6 kb) on pSMS35_130. Mutation in rfaF (A349K, position 4035489).
	pSMS35_130
DA55473	Mutant of SMS35/	-	This study	Mutant of DA53245, selected for TGC resistance, with amplified tet(A)	tet(A)wt. Not WGS
	pSMS35_130
DA73804	Mutant of SMS35/	-	This study	Mutant of DA47114, selected on 0.5mg/L TGC, with amplified tet(A)	tet(A)wt (amplified). Amplification from approximately position 101910 to 127697 (about 25 kb) on pSMS35_130.
	pSMS35_130
DA73941	Mutant of SMS35/	-	This study	Mutant of DA47114, selected on 0.5mg/L TGC, with amplified tet(A)	tet(A)wt (amplified). Amplification from approximately position 117911 to 125469 (about 7.5 kb) on pSMS35_130. Mutation in non-coding region (position 4330408 C to A, 168 nt upstream of rrs)
	pSMS35_130
DA52873	Mutant of MG1655/	-	This study	Mutant of DA50061, selected for TGC resistance, with amplified tet(A)	tet(A)wt (amplified). Amplification from approximately position 117909 to 125531 (about 7.5 kb) on pSMS35_130.
	pSMS35_130
DA52874	Mutant of MG1655/	-	This study	Mutant of DA50061, selected for TGC resistance, with amplified tet(A)	tet(A)wt. Not WGS
	pSMS35_130
DA53246	Mutant of MG1655/	-	This study	Mutant of DA52873, selected for TGC resistance, with amplified tet(A)	tet(A)wt (amplified). Amplification from approximately position 117892 to 125545 (about 7.5 kb) on pSMS35_130. Mutation in rfaF (deletion of single nucleotide 552, position 3792728).
	pSMS35_130
DA53247	Mutant of MG1655/	-	This study	Mutant of DA52873, selected for TGC resistance, with amplified tet(A)	tet(A)wt. Not WGS
	pSMS35_130
DA53248	Mutant of MG1655/	-	This study	Mutant of DA52873, selected for TGC resistance, with amplified tet(A)	tet(A)wt. Not WGS
	pSMS35_130
DA53249	Mutant of MG1655/	-	This study	Mutant of DA52873, selected for TGC resistance, with amplified tet(A)	tet(A)wt. Not WGS
	pSMS35_130
DA53250	Mutant of MG1655/	-	This study	Mutant of DA52873, selected for TGC resistance, with amplified tet(A)	tet(A)wt. Not WGS
	pSMS35_130
DA56675	Mutant of MG1655/	-	This study	Mutant of DA53246, selected for TGC resistance, with amplified tet(A)	tet(A)wt (amplified). Amplification from approximately position 117824 to 125478 (about 7.5 kb) on pSMS35_130. Mutation in rfaF (deletion of single nucleotide 552, position 3792728), fadB (G26S, position 4028144), rpoC (deletion of 6 nucleotides, position 4183304-4183309).
	pSMS35_130
DA56676	Mutant of MG1655/	-	This study	Mutant of DA53248, selected for TGC resistance, with amplified tet(A)	tet(A)wt. Not WGS
	pSMS35_130
DA52875	Mutant of ST540	-	This study	Mutant of DA45430, selected for TGC resistance, with amplified tet(A)	tet(A)wt (amplified). Amplification from approximately position 4010628 to 4017955 (about 7.5 kb) Mutation in ADP-heptose-LPS heptosyltransferase (G288A, position 4554547).
DA52876	Mutant of ST540	-	This study	Mutant of DA45430, selected for TGC resistance, with amplified tet(A)	tet(A)wt. Not WGS
DA53251	Mutant of ST540	-	This study	Mutant of DA52875, selected for TGC resistance, with amplified tet(A)	tet(A)wt (amplified). Amplification from approximately position 4010764 to 4017961 (about 7.5 kb). Mutation in ADP-heptose-LPS heptosyltransferase (G288A, position 4554547), sspA (K32Q, position 1825865)
DA53252	Mutant of ST540	-	This study	Mutant of DA52875, selected for TGC resistance, with amplified tet(A)	tet(A)wt. Not WGS
DA56677	Mutant of ST540	-	This study	Mutant of DA53251, selected for TGC resistance, with amplified tet(A)	tet(A)wt. Not WGS
DA56678	Mutant of ST540	-	This study	Mutant of DA53252, selected for TGC resistance, with amplified tet(A)	tet(A)wt. Not WGS
DA73951	Mutant of ST540	-	This study	Mutant of DA45430, selected on TGC 0.5 mg/L, with amplified tet(A)	tet(A) (amplified). Amplification from approximately position 4010694 to 4017968 (about 7.3 kb). Mutation in non-coding region 179 nt upstream of BU34-27970 G to A, position 4323176
DA73952	Mutant of ST540	-	This study	Mutant of DA45430, selected on TGC 0.5 mg/L, with amplified tet(A)	tet(A)wt (amplified). Amplification from approximately position 4010687 to 4017927 (about 7.3 kb).
DA52877	Mutant of 042	-	This study	Mutant of DA46003, selected for TGC resistance, with amplified tet(A)	tet(A)wt. No amplification. Mutation in rfaP (E77K, position 4186133).
DA52878	Mutant of 042	-	This study	Mutant of DA46003, selected for TGC resistance, with amplified tet(A)	tet(A)wt. Not WGS
DA32094	Klebsiella pneumoniae	CP023839.1	[7]	Original strain	tet(A)wt
	4/1-2 / p4/1-2.1	CP023840.1
		CP023841.1
		CP023842.1
		CP023843.1
DA59363	Mutant of Klebsiella pneumoniae	-	This study	Mutant of DA32094, selected for TGC resistance, with amplified tet(A)	tet(A)wt (amplified)
	4/1-2 / p4/1-2.1
DA35498	Mutant of DA33135	-	[6]	Mutant of DA33135, selected for tobramycin resistance, with amplified tet(A)	tet(A)DtetR (amplified)
DA35553	Mutant of DA33135	-	[6]	Mutant of DA33135, selected for tobramycin resistance, with amplified tet(A)	tet(A)DtetR (amplified)
DA73796	Mutant of DA33137	-	[6]	Mutant of DA33137, selected on TGC 0.5 mg/L	tet(A)DtetR, rfaP deletion of nucleotide 296 (frame shift), position 2745488
DA73961	Mutant of DA33137	-	[6]	Mutant of DA33137, selected on TGC 0.5 mg/L	tet(A)DtetR, rpsF V10A, position 2036348
DA73793	Mutant of DA32100	-	[6]	Mutant of DA32100, selected on TGC 0.5 mg/L	tet(A)DtetR, PfkB family carbohydrate kinase Q81*, position 2228204
DA73945	Mutant of DA32100	-	[6]	Mutant of DA32100, selected on TGC 0.5 mg/L	tet(A)DtetR, disruption of plasmid 2 (almost no coverage)
DA73790	Mutant of DA44402	-	This study	Mutant of DA44402, selected on TGC 0.5 mg/L	deletion in marR 103 bp, including 27 upstream and the first 76 bp, position 1565461-1565563
DA73791	Mutant of DA44402	-	This study	Mutant of DA44402, selected on TGC 0.5 mg/L	marR deletion of bp 371, position 1565859
DA73955	Mutant of DA44560	-	This study	Mutant of DA44560, selected on TGC 0.5 mg/L	ADP-heptose-LPS heptosyltransferase H234R position 3449900, iclR T175M position 3014867
DA73957	Mutant of DA44560	-	This study	Mutant of DA44560, selected on TGC 0.5 mg/L	ADP-heptose-LPS heptosyltransferase L24P, position 3450800
DA26789	Eco DH5alpha DELaraFGH DELParaE::J23106 DELaraBAD, pBAD30::tetA(A)	-	This study	tetA(A) under arabinose-inducible promotor	wild-type tetA(A) only
DA27351	Eco DH5alpha DELaraFGH DELParaE::J23106 DELaraBAD, pBAD30::empty	-	This study	empty vector	empty vector control
DA73831	MG1655 DELaraFGH DELParaE::J23106 DELaraBAD, pBAD30::tetA(A)	-	This study	tetA(A) under arabinose-inducible promotor	wild-type tetA(A) only
DA73834	MG1655 DELaraFGH DELParaE::J23106 DELaraBAD, pBAD30::empty	-	This study	empty vector	empty vector control
DA59180	MG1655+	-	This study	MG1655 (DA5438) for lambda-red recombination	-
	pSIM-10
DA55746	MG1655+pEC958, pSIM-10	-	This study	MG1655 (DA5438) + pEC958 for lambda-red recombination	tet(A)wt
DA35728	Salmonella typhimurium	-	This study	Salmonella typhimurim hisA::T0-sacB-cat-CP25-amilCP (AcatsacB-amilCP)	-
DA57801	MG1655, pEC958 tetR(A)24bpD, pSIM10	-	This study	Reconstructed 24-base pair deletion in tetR(A) in MG1655+pEC958 with pSIM-hygromycin
DA59616	MG1655, pEC958 tetR(A)24bpD	-	This study	Reconstructed 24-base pair deletion in tetR(A) in MG1655+pEC958
DA67096	Mutant of SMS35/	-	This study	Mutant of DA47114, selected for omadacycline resistance	tet(A)wt, not WGS
	pSMS35_130
DA67097	Mutant of SMS35/	-	This study	Mutant of DA47114, selected for omadacycline resistance	tet(A)wt, not WGS
	pSMS35_130
DA67101	Mutant of EC958/	-	This study	Mutant of DA44554, selected for omadacycline resistance	tet(A)wt, not WGS
	pEC958
DA57266	Blood-90145	-	[20]	Original strain	tet(A)wt and tet(A)△tetR c
DA60952	MG1655 lacI::amilCP-cat-sacB	-	In-house	lacI + region up to lacZ start codon replaced with amilCP-cat-sacB cassette	-
DA66914	MG1655 lacI::tetR(wt)-tetA fused to lacZ	-	This study	DA60952 recombined with insert from DA44554, replacing amilCP-cat-sacB cassette with wild-type tetR-tetA fused to lacZ with first 8 aa missing,
DA66917	MG1655 lacI::tetR(24ntdel)-tetA fused to lacZ	-	This study	DA60952 recombined with insert from DA33135, replacing amilCP-cat-sacB cassette with the 24-bp deletion allele of tetR-tetA fused to lacZ with first 8 aa missing.
DA55286	MG1655 del(IS150)::CP25-mScarlet	-	This study	Donor of mScarlett for transduction, tet(A)-negative competition strain
DA55290	MG1655 del(IS150)::CP25-sYFP2	-	This study	Donor of sYFP for transduction, tet(A)-negative competition strain
DA60962	MG1655, bgl::tet(A)wt	-	This study	tet(A)wt transferred to chromosome of MG1655
DA60964	MG1655, bgl::tet(A)DtetR	-	This study	tet(A)DtetR transferred to chromosome of MG1655
DA60990	MG1655 del(IS150)::CP25-sYFP2, bgl::tet(A)wt	-	This study	Chromosomal tet(A)wt with sYFP for competition
DA60999	MG1655 del(IS150)::CP25-sYFP2, bgl::tet(A)DtetR	-	This study	Chromosomal tet(A)DtetR with sYFP for competition
DA62534	MG1655 del(IS150)::CP25-mScarlet, bgl::tet(A)wt	-	This study	Chromosomal tet(A)wt with mScarlet for competition
DA62537	MG1655 del(IS150)::CP25-mScarlet, bgl::tet(A)DtetR	-	This study	Chromosomal tet(A)DtetR with mScarlet for competition
a. including plasmid accession numbers, starting with chromosome
b. Included in verification of PCR screen
c. Original sequence published by [20] showed only tet(A)wt, but local sequencing in our lab confirmed the presence of both tetR(A) alleles.
-: not applicable (no accession number or no tet-genes found)
References
1	Forde, B. M. et al. The complete genome sequence of Escherichia coli EC958: a high quality reference sequence for the globally disseminated multidrug resistant E. coli O25b:H4-ST131 clone. PloS one 9, e104400–e104400 (2014).
2	Fricke, W. F. et al. Insights into the environmental resistance gene pool from the genome sequence of the multidrug-resistant environmental isolate Escherichia coli SMS-3-5. Journal of bacteriology 190, 6779–6794 (2008).
3	Eaves-Pyles, T. et al. Escherichia coli isolated from a Crohn’s disease patient adheres, invades, and induces inflammatory responses in polarized intestinal epithelial cells. International Journal of Medical Microbiology 298, 397–409 (2008).
4	Xavier, B. B. et al. Complete Genome Sequences of Nitrofurantoin-Sensitive and -Resistant Escherichia coli ST540 and ST2747 Strains. Genome announcements 2, e00239-14 (2014).
5	Chaudhuri, R. R. et al. Complete Genome Sequence and Comparative Metabolic Profiling of the Prototypical Enteroaggregative Escherichia coli Strain 042. PLOS ONE 5, e8801 (2010).
6	Nicoloff, H., Hjort, K., Levin, B. R. & Andersson, D. I. The high prevalence of antibiotic heteroresistance in pathogenic bacteria is mainly caused by gene amplification. Nature Microbiology 4, 504–514 (2019).
7	Brolund, A. et al. Dynamics of Resistance Plasmids in Extended-Spectrum-β-Lactamase-Producing Enterobacteriaceae during Postinfection Colonization. Antimicrob. Agents Chemother. 63, e02201-18 (2019).
8	Linkevicius, M., Sandegren, L. & Andersson, D. I. Mechanisms and fitness costs of tigecycline resistance in Escherichia coli. J Antimicrob Chemother 68, 2809–2819 (2013).
9	Sandegren, L., Linkevicius, M., Lytsy, B., Melhus, Å. & Andersson, D. I. Transfer of an Escherichia coli ST131 multiresistance cassette has created a Klebsiella pneumoniae-specific plasmid associated with a major nosocomial outbreak. Journal of Antimicrobial Chemotherapy 67, 74–83 (2011).
10	Reister, M. et al. Complete genome sequence of the Gram-negative probiotic Escherichia coli strain Nissle 1917. Journal of Biotechnology 187, 106–107 (2014).
11	Hochhut, B. et al. Role of pathogenicity island-associated integrases in the genome plasticity of uropathogenic Escherichia coli strain 536. Molecular Microbiology 61, 584–595 (2006).
12	Miquel, S. et al. Complete Genome Sequence of Crohn’s Disease-Associated Adherent-Invasive E. coli Strain LF82. PLOS ONE 5, e12714 (2010).
13	Peris-Bondia, F., Muraille, E. & Van Melderen, L. Complete Genome Sequence of the Escherichia coli PMV-1 Strain, a Model Extraintestinal Pathogenic E. coli Strain Used for Host-Pathogen Interaction Studies. Genome announcements 1, e00913-13 (2013).
14	Mehershahi, K. S., Abraham, S. N. & Chen, S. L. Complete Genome Sequence of Uropathogenic Escherichia coli Strain CI5. Genome announcements 3, e00558-15 (2015).
15	Leimbach, A. et al. Complete Genome Sequences of Escherichia coli Strains 1303 and ECC-1470 Isolated from Bovine Mastitis. Genome announcements 3, e00182-15 (2015).
16	Touchon, M. et al. Organised Genome Dynamics in the Escherichia coli Species Results in Highly Diverse Adaptive Paths. PLOS Genetics 5, e1000344 (2009).
17	Pettengill, E. A. et al. Complete Genome Sequence of Enteroinvasive Escherichia coli O96:H19 Associated with a Severe Foodborne Outbreak. Genome announcements 3, e00883-15 (2015).
18	Zdziarski, J. et al. Host Imprints on Bacterial Genomes—Rapid, Divergent Evolution in Individual Patients. PLOS Pathogens 6, e1001078 (2010).
19	Rajer, F., & Sandegren, L. The Role of Antibiotic Resistance Genes in the Fitness Cost of Multiresistance Plasmids. mBio, 13, 1, e0355221 (2022).
20	Salipante, S. J. et al. Large-scale genomic sequencing of extraintestinal pathogenic Escherichia coli strains. Genome research 25, 119–128 (2015).
