# Supplementary material for: Low levels of tetracyclines select for a mutation that prevents the evolution of high-level resistance to tigecycline
Source: PLoS Biol. 2022 Sep 28;20(9):e3001808. doi: 10.1371/journal.pbio.3001808 (PMC9550176; doi:10.1371/journal.pbio.3001808)
Supplement: S11 Table — (XLSX) [file pbio.3001808.s011.xlsx]

## Sheet: Sheet1
S11 Table. Primers used.
Primer name	Sequence	Purpose
pEC958_P1	TCGACCACTCCTTACTTCGC	Confirm plasmid presence
pEC958_P2	CCCAGCGTGTAGAACTTCAG
pEC958B_P1	GGCAATTCACCAGAGTCGTC	Confirm absence of plasmid
pEC958B_P2	ACCGAGAGGAGACATGATCG
pSMS35_130_P1	CGCACTCCGAATATCCTGAC	Confirm plasmid presence
pSMS35_130_P2	GAAGCAGTTGTCCCACAAGC
pSMS35_8_P1	CGCACTCCGAATATCCTGAC	Confirm absence of plasmid
pSMS35_8_P2	GAAGCAGTTGTCCCACAAGC
pSMS35_4_P1	GGGATGCTCTATGTCGGATC	Confirm absence of plasmid
pSMS35_4_P2	TCGCCTTTAGCGTACTGTGC
pSMS35_3_P1	ATTGGTCACCTCGCGATCTC	Confirm absence of plasmid
pSMS35_3_P2	AGGCGCATGATGACTCACTC
p083_CORR_P1	GCATACGGTAGTGCACTTCC	Confirm plasmid presence
p083_CORR_P2	TCGACCACTCCTTACTTCGC
rpoC_segA_P1	CAAACAGGTCACTGCTGTCG	rpoC amplification segment A
rpoC_segA_P2	CGCGACGATACAGATCGTTC
rpoC_segA_P3	AACTCCGACGGGAGCAAATC	rpoC sequencing segment A
rpoC_segA_P4	AGAAGTCGCGAAACGACCAC
rpoC_P3	GAAGAGCATGGATCTGGAGC	rpoC amplification segment B
rpoC_P4	CTTCTCTTCCTGACCGTCAC
rpoC_P1	CCAGAGTGGATGATCCTGAC	rpoC sequencing segment B
rpoC_P2	AGACCAGACTGGAACTGCTC
rpoC_segC_P1	CGTTCTGGTGCATCTGTTGG	rpoC amplification segment C
rpoC_segC_P2	AGTACCGCACCGTAAGGTAC
rpoC_segC_P3	GGCAGAAGCAGAAGTTGCTG	rpoC sequencing segment C
rpoC_segC_P4	CGACCGAATTCGTCGATCAG
rpoC_segD_P1	GAACTCCAGCGGTAAACTGG	rpoC amplification segment D
rpoC_segD_P2	CGTCAGCAGGAATGTTGTCC
rpoC_segD_P3	CTTCCCGTAACACCGAACTG	rpoC sequencing segment D
rpoC_segD_P4	TTGCCCTCTGAATAACACCC
tetAscreen_P1	CGATCTGGTTCACTCGAACG	Screen for tet(A)
tetAscreen_P2	CAAGCAGGATGTAGCCTGTG
tetRdelscreen_short_P1	TTCGTCGAAGGCGTCTATCG	Screen for tetR(A) allele
tetRdelscreen_short_P2	CAGCTACTTCACTGTTGGGG
tetAscreen_P2	Same as above	Multiplex screen for tet(A)
tetAscreen_P4	ACGGCCTCAATTTCCTGACG
tetRdelscreen_short_P1	Same as above
tetRdelscreen_short_P2	Same as above
cysG_P1_q	TCTGTAACGTGGTCGATGCG	qPCR chromosomal control
cysG_P2_q	CAGATGTAACGGCAGCAGTG
hcaT_q_P1	TGCACCACTATCAACCACGG	qPCR chromosomal control
hcaT_q_P2	CATTTACTGGCAGGCAGCTG
idnT_q_P1	TGTTCCAGAAGGAGGGCATC	qPCR chromosomal control
idnT_q_P2	TGTTTTCTGCCGCCACATCC
pemK_P1_q	TTGTTGTGCCCGTAACCAGC	qPCR plasmid control
pemK_P2_q	ATGATAGTCTCCGGAACCCG
tetA_P2_q	TCATTCCGAGCATGAGTGCC	qPCR tetA(A)
tetseq_F3	GGCGGTCTTCTTCATCATGC
tetRcatsacins_p1	CGCGGCCCGCAACAGCGGCGAGAGCGGAGCCTGTTCAACGGTGTAGGCTGGAGCTGCTTC	Selection marker insert tetR(A)::Acatsac1
tetRcatsacins_p2	AGCAGGCCGGCGACAGCGATGCCGGCGAGCGCGGCGGCACCATATGAATATCCTCCTTAGTTCC
tetRdel_sstrans	TACTTCACTGTTGGGGCCGTGCTTGAGGAGCAGGCCGGCGGCACCGTTGAACAGGCTCCGCTCTCGCCGCTGTTGCGGGC	Single strain oligo used for lambda-red recombination tetR(A) deletion
tet(A)_tetRregion_P1	CACCAGACAAATCCCAATAACTTAATTATTGGGATTTGTTAGGCTTGGACGCTAGGGCAG	Insert 1, for chromosomal bgl::tet(A)
tet(A)_tetRregion_P2	GGCGCCGTCGCCATGATGGCGTAGTCGACAGCAGCGCCGGCCAGCGAGACGAGCAAGACC
tet(A)_tetAregion_P1	TGTATGCGTTGATGCAATTTGCCTGCGCACCTGTGCTGGGCGCGCTGTCGGATCGTTTCG	Insert 2, for chromosomal bgl::tet(A)
tet(A)_tetAregion_P2	CGCATCGCATCCAGACTGTTCTGAATGCGACGATAATTAACCGTGTTGCTAGGATGGTTG
tetseq_F1	CAAGGCAGAACGTGAAGACG	tet(A) sequencing
tetseq_F2	TCCTGAAGTGCCAGTAAAGC
tetseq_F3	Same as above
tetseq_F4	AGGTGGATGAGGAACGTCAG
tetRseq_P1	TGGCTCTGCTGTAGTGAGTG	tetR(A) sequencing
tetRseq_P2	CATGATGGCGTAGTCGACAG
042_seq_tetA_P1	GATGAACACGACCATCAGCG	tetA(A) sequencing 042
042_seq_tetA_P2	TAGAAGCCGCATAGATCGCC
tetAscreen_P1	Same as above	tetA(A) truncation screening, set 1
tetAscreen_P3	TCGCCATCAGTGATATCGGC
tetAscreen_P1	Same as above	tetA(A) truncation screening, set 2
tetAscreen_P5	GCATGATGAAGAAGACCGCC
tetAscreen_P1	Same as above	tetA(A) truncation screening, set 3
tetAscreen_P6	GGACAACATTGCTTGCAGCG
tetAscreen_P1	Same as above	tetA(A) truncation screening, set 4
tetAscreen_P7	TAGAAGCCGCATAGATCGCC
tetAscreen_P1	Same as above	tetA(A) truncation screening, set 5
trunc_tetA_P2	GTTTCCACGATCAGCGATCG
lacZfusins_P1	AATGGCGCAAAACCTTTCGCGGTATGGCATGATAGCGCCCAGGCTTGGACGCTAGGGCAG	tetR(A), tetA(A)-lacZ fusion construction
lacZfusinsnew_P2	CGCCAGGGTTTTCCCAGTCACGACGTTGTAAAACGACGGCAACCAGATCGCGCAGGAGGC
lacZfusscreen_P1	CGAAGCGGCATGCATTTACG	tetR(A), tetA(A)-lacZ fusion screen
lacZfusscreen_P3	AACCAGATCGCGCAGGAGGC
ampli_tet_evo_F1-1	TCGTCGGCAGCGTCAGATGTGTATAAGAGACAGGTAATGCTTCGTCGAAGGCGTCTATC	Amplicon sequencing barcoded set 1
ampli_tet_evo_R1-1	GTCTCGTGGGCTCGGAGATGTGTATAAGAGACAGGTAATGCGTTCGAGTGAACCAGATCG
ampli_tet_evo_F1-2	TCGTCGGCAGCGTCAGATGTGTATAAGAGACAGCAGACGCTTCGTCGAAGGCGTCTATC
ampli_tet_evo_R1-2	GTCTCGTGGGCTCGGAGATGTGTATAAGAGACAGCAGACGCGTTCGAGTGAACCAGATCG
ampli_tet_evo_F2-1	TCGTCGGCAGCGTCAGATGTGTATAAGAGACAGCTGGTCCTTCGTCGAAGGCGTCTATC	Amplicon sequencing barcoded set 2
ampli_tet_evo_R2-1	GTCTCGTGGGCTCGGAGATGTGTATAAGAGACAGCTGGTCCGTTCGAGTGAACCAGATCG
ampli_tet_evo_F2-2	TCGTCGGCAGCGTCAGATGTGTATAAGAGACAGCTTCGGCTTCGTCGAAGGCGTCTATC
ampli_tet_evo_R2-2	GTCTCGTGGGCTCGGAGATGTGTATAAGAGACAGCTTCGGCGTTCGAGTGAACCAGATCG
ampli_tet_evo_F3-1	TCGTCGGCAGCGTCAGATGTGTATAAGAGACAGAGACCGCTTCGTCGAAGGCGTCTATC	Amplicon sequencing barcoded set 3
ampli_tet_evo_R3-1	GTCTCGTGGGCTCGGAGATGTGTATAAGAGACAGAGACCGCGTTCGAGTGAACCAGATCG
ampli_tet_evo_F3-2	TCGTCGGCAGCGTCAGATGTGTATAAGAGACAGCGTGCTCTTCGTCGAAGGCGTCTATC
ampli_tet_evo_R3-2	GTCTCGTGGGCTCGGAGATGTGTATAAGAGACAGCGTGCTCGTTCGAGTGAACCAGATCG
ampli_tet_evo_F4-1	TCGTCGGCAGCGTCAGATGTGTATAAGAGACAGACGGCACTTCGTCGAAGGCGTCTATC	Amplicon sequencing barcoded set 4
ampli_tet_evo_R4-1	GTCTCGTGGGCTCGGAGATGTGTATAAGAGACAGACGGCACGTTCGAGTGAACCAGATCG
ampli_tet_evo_F4-2	TCGTCGGCAGCGTCAGATGTGTATAAGAGACAGGCACGACTTCGTCGAAGGCGTCTATC
ampli_tet_evo_R4-2	GTCTCGTGGGCTCGGAGATGTGTATAAGAGACAGGCACGACGTTCGAGTGAACCAGATCG
ampli_tet_evo_F5-1	TCGTCGGCAGCGTCAGATGTGTATAAGAGACAGTAATGGCTTCGTCGAAGGCGTCTATC	Amplicon sequencing barcoded set 5
ampli_tet_evo_R5-1	GTCTCGTGGGCTCGGAGATGTGTATAAGAGACAGTAATGGCGTTCGAGTGAACCAGATCG
ampli_tet_evo_F5-2	TCGTCGGCAGCGTCAGATGTGTATAAGAGACAGCTATCACTTCGTCGAAGGCGTCTATC
ampli_tet_evo_R5-2	GTCTCGTGGGCTCGGAGATGTGTATAAGAGACAGCTATCACGTTCGAGTGAACCAGATCG
ampli_tet_evo_F6-1	TCGTCGGCAGCGTCAGATGTGTATAAGAGACAGGCCGTTCTTCGTCGAAGGCGTCTATC	Amplicon sequencing barcoded set 6
ampli_tet_evo_R6-1	GTCTCGTGGGCTCGGAGATGTGTATAAGAGACAGGCCGTTCGTTCGAGTGAACCAGATCG
ampli_tet_evo_F6-2	TCGTCGGCAGCGTCAGATGTGTATAAGAGACAGACCAGGCTTCGTCGAAGGCGTCTATC
ampli_tet_evo_R6-2	GTCTCGTGGGCTCGGAGATGTGTATAAGAGACAGACCAGGCGTTCGAGTGAACCAGATCG
ampli_tet_evo_F7-1	TCGTCGGCAGCGTCAGATGTGTATAAGAGACAGTGTAAGCTTCGTCGAAGGCGTCTATC	Amplicon sequencing barcoded set 7
ampli_tet_evo_R7-1	GTCTCGTGGGCTCGGAGATGTGTATAAGAGACAGTGTAAGCGTTCGAGTGAACCAGATCG
ampli_tet_evo_F7-2	TCGTCGGCAGCGTCAGATGTGTATAAGAGACAGGACCAGCTTCGTCGAAGGCGTCTATC
ampli_tet_evo_R7-2	GTCTCGTGGGCTCGGAGATGTGTATAAGAGACAGGACCAGCGTTCGAGTGAACCAGATCG
ampli_tet_evo_F8-1	TCGTCGGCAGCGTCAGATGTGTATAAGAGACAGTTCGCGCTTCGTCGAAGGCGTCTATC	Amplicon sequencing barcoded set 8
ampli_tet_evo_R8-1	GTCTCGTGGGCTCGGAGATGTGTATAAGAGACAGTTCGCGCGTTCGAGTGAACCAGATCG
ampli_tet_evo_F8-2	TCGTCGGCAGCGTCAGATGTGTATAAGAGACAGATGTAGCTTCGTCGAAGGCGTCTATC
ampli_tet_evo_R8-2	GTCTCGTGGGCTCGGAGATGTGTATAAGAGACAGATGTAGCGTTCGAGTGAACCAGATCG
ampli_tet_evo_F9-1	TCGTCGGCAGCGTCAGATGTGTATAAGAGACAGTCCTAACTTCGTCGAAGGCGTCTATC	Amplicon sequencing barcoded set 9
ampli_tet_evo_R9-1	GTCTCGTGGGCTCGGAGATGTGTATAAGAGACAGTCCTAACGTTCGAGTGAACCAGATCG
ampli_tet_evo_F9-2	TCGTCGGCAGCGTCAGATGTGTATAAGAGACAGCCGTGTCTTCGTCGAAGGCGTCTATC
ampli_tet_evo_R9-2	GTCTCGTGGGCTCGGAGATGTGTATAAGAGACAGCCGTGTCGTTCGAGTGAACCAGATCG
ampli_tet_evo_F10-1	TCGTCGGCAGCGTCAGATGTGTATAAGAGACAGTTACACCTTCGTCGAAGGCGTCTATC	Amplicon sequencing barcoded set 10
ampli_tet_evo_R10-1	GTCTCGTGGGCTCGGAGATGTGTATAAGAGACAGTTACACCGTTCGAGTGAACCAGATCG
ampli_tet_evo_F10-2	TCGTCGGCAGCGTCAGATGTGTATAAGAGACAGCTCAATCTTCGTCGAAGGCGTCTATC
ampli_tet_evo_R10-2	GTCTCGTGGGCTCGGAGATGTGTATAAGAGACAGCTCAATCGTTCGAGTGAACCAGATCG
ampli_tet_evo_F11-1	TCGTCGGCAGCGTCAGATGTGTATAAGAGACAGATCCTACTTCGTCGAAGGCGTCTATC	Amplicon sequencing barcoded set 11
ampli_tet_evo_R11-1	GTCTCGTGGGCTCGGAGATGTGTATAAGAGACAGATCCTACGTTCGAGTGAACCAGATCG
ampli_tet_evo_F11-2	TCGTCGGCAGCGTCAGATGTGTATAAGAGACAGTGAGTACTTCGTCGAAGGCGTCTATC
ampli_tet_evo_R11-2	GTCTCGTGGGCTCGGAGATGTGTATAAGAGACAGTGAGTACGTTCGAGTGAACCAGATCG
ampli_tet_evo_F13-1	TCGTCGGCAGCGTCAGATGTGTATAAGAGACAGAGCGACCTTCGTCGAAGGCGTCTATC	Amplicon sequencing barcoded set 13
ampli_tet_evo_R13-1	GTCTCGTGGGCTCGGAGATGTGTATAAGAGACAGAGCGACCGTTCGAGTGAACCAGATCG
ampli_tet_evo_F13-2	TCGTCGGCAGCGTCAGATGTGTATAAGAGACAGGTCTGCCTTCGTCGAAGGCGTCTATC
ampli_tet_evo_R13-2	GTCTCGTGGGCTCGGAGATGTGTATAAGAGACAGGTCTGCCGTTCGAGTGAACCAGATCG
ampli_tet_evo_F15-1	TCGTCGGCAGCGTCAGATGTGTATAAGAGACAGAGTTGACTTCGTCGAAGGCGTCTATC	Amplicon sequencing barcoded set 15
ampli_tet_evo_R15-1	GTCTCGTGGGCTCGGAGATGTGTATAAGAGACAGAGTTGACGTTCGAGTGAACCAGATCG
ampli_tet_evo_F15-2	TCGTCGGCAGCGTCAGATGTGTATAAGAGACAGCGGCAACTTCGTCGAAGGCGTCTATC
ampli_tet_evo_R15-2	GTCTCGTGGGCTCGGAGATGTGTATAAGAGACAGCGGCAACGTTCGAGTGAACCAGATCG
ampli_tet_evo_F17-1	TCGTCGGCAGCGTCAGATGTGTATAAGAGACAGTCAACTCTTCGTCGAAGGCGTCTATC	Amplicon sequencing barcoded set 17
ampli_tet_evo_R17-1	GTCTCGTGGGCTCGGAGATGTGTATAAGAGACAGTCAACTCGTTCGAGTGAACCAGATCG
ampli_tet_evo_F17-2	TCGTCGGCAGCGTCAGATGTGTATAAGAGACAGCACGGACTTCGTCGAAGGCGTCTATC
ampli_tet_evo_R17-2	GTCTCGTGGGCTCGGAGATGTGTATAAGAGACAGCACGGACGTTCGAGTGAACCAGATCG
ampli_tet_evo_F19-1	TCGTCGGCAGCGTCAGATGTGTATAAGAGACAGAGGATTCTTCGTCGAAGGCGTCTATC	Amplicon sequencing barcoded set 19
ampli_tet_evo_R19-1	GTCTCGTGGGCTCGGAGATGTGTATAAGAGACAGAGGATTCGTTCGAGTGAACCAGATCG
ampli_tet_evo_F19-2	TCGTCGGCAGCGTCAGATGTGTATAAGAGACAGCGAAGCCTTCGTCGAAGGCGTCTATC
ampli_tet_evo_R19-2	GTCTCGTGGGCTCGGAGATGTGTATAAGAGACAGCGAAGCCGTTCGAGTGAACCAGATCG
ampli_tet_evo_F21-1	TCGTCGGCAGCGTCAGATGTGTATAAGAGACAGAATGTGCTTCGTCGAAGGCGTCTATC	Amplicon sequencing barcoded set 21
ampli_tet_evo_R21-1	GTCTCGTGGGCTCGGAGATGTGTATAAGAGACAGAATGTGCGTTCGAGTGAACCAGATCG
ampli_tet_evo_F21-2	TCGTCGGCAGCGTCAGATGTGTATAAGAGACAGGATAGTCTTCGTCGAAGGCGTCTATC
ampli_tet_evo_R21-2	GTCTCGTGGGCTCGGAGATGTGTATAAGAGACAGGATAGTCGTTCGAGTGAACCAGATCG
ampli_tet_evo_F22-1	TCGTCGGCAGCGTCAGATGTGTATAAGAGACAGGCGAACCTTCGTCGAAGGCGTCTATC	Amplicon sequencing barcoded set 22
ampli_tet_evo_R22-1	GTCTCGTGGGCTCGGAGATGTGTATAAGAGACAGGCGAACCGTTCGAGTGAACCAGATCG
ampli_tet_evo_F22-2	TCGTCGGCAGCGTCAGATGTGTATAAGAGACAGGTGCCTCTTCGTCGAAGGCGTCTATC
ampli_tet_evo_R22-2	GTCTCGTGGGCTCGGAGATGTGTATAAGAGACAGGTGCCTCGTTCGAGTGAACCAGATCG
ampli_tet_evo_F23-1	TCGTCGGCAGCGTCAGATGTGTATAAGAGACAGAACTCTCTTCGTCGAAGGCGTCTATC	Amplicon sequencing barcoded set 23
ampli_tet_evo_R23-1	GTCTCGTGGGCTCGGAGATGTGTATAAGAGACAGAACTCTCGTTCGAGTGAACCAGATCG
ampli_tet_evo_F23-2	TCGTCGGCAGCGTCAGATGTGTATAAGAGACAGTTGAGACTTCGTCGAAGGCGTCTATC
ampli_tet_evo_R23-2	GTCTCGTGGGCTCGGAGATGTGTATAAGAGACAGTTGAGACGTTCGAGTGAACCAGATCG
ampli_tet_evo_F24-1	TCGTCGGCAGCGTCAGATGTGTATAAGAGACAGATAGGTCTTCGTCGAAGGCGTCTATC	Amplicon sequencing barcoded set 24
ampli_tet_evo_R24-1	GTCTCGTGGGCTCGGAGATGTGTATAAGAGACAGATAGGTCGTTCGAGTGAACCAGATCG
ampli_tet_evo_F24-2	TCGTCGGCAGCGTCAGATGTGTATAAGAGACAGAAGCGCCTTCGTCGAAGGCGTCTATC
ampli_tet_evo_R24-2	GTCTCGTGGGCTCGGAGATGTGTATAAGAGACAGAAGCGCCGTTCGAGTGAACCAGATCG
