# Supplementary material for: Low levels of tetracyclines select for a mutation that prevents the evolution of high-level resistance to tigecycline
Source: PLoS Biol. 2022 Sep 28;20(9):e3001808. doi: 10.1371/journal.pbio.3001808 (PMC9550176; doi:10.1371/journal.pbio.3001808)
Supplement: S12 Table — (XLSX) [file pbio.3001808.s012.xlsx]

## Sheet: Sheet1
S12 Table: MICs of strains carrying constructs used in competition studies. The strains are isogenic and only differ regarding the nature of the fluorescent marker and tet(A) allele.
		MIC (range of triplicates, mg/L)
Strain	Genotype (in MG1655)	TC	TGC	DO	MI
DA55286	∆IS150::mScarlett	1	0.125	1.5-2	0.75-1.0
DA55290	∆IS150::sYFP2	0.75-1.0	0.125-0.19	1.5-2	0.75-1.0
DA60990	∆IS150::sYFP2, bgl::tet(A)wt	16-24	0.19	6-8	2
DA60999	∆IS150::sYFP2, bgl::tet(A)∆tetR	24-32	0.25	8-12	2-3
DA62534	∆IS150::mScarlett, bgl::tet(A)wt	24-32	0.25-0.38	6-8	2
DA62537	∆IS150::mScarlett, bgl::tet(A)∆tetR	24-32	0.19-0.25	8	1.5-2
