# Supplementary material for: Low levels of tetracyclines select for a mutation that prevents the evolution of high-level resistance to tigecycline
Source: PLoS Biol. 2022 Sep 28;20(9):e3001808. doi: 10.1371/journal.pbio.3001808 (PMC9550176; doi:10.1371/journal.pbio.3001808)
Supplement: S1 Data — (XLSX) [file pbio.3001808.s029.xlsx]

## Sheet: Fig 1B_Table S2
Mutant frequency replicates at 0.5 mg/L TGC
DA44554	DA5438	DA28196	DA44402	DA44399	DA44557	DA44560	DA44563	DA44569	DA44572	DA44575	DA44578	DA44581	DA44584	DA45309	DA32087	DA47114	DA45430	DA46661	DA32092	DA32093	DA52394	DA50061	DA52262	DA21682	DA24516	DA25176	DA26669	DA15001	DA46003	DA33135	DA33131	DA33137	DA32100	DA24439	DA24486	DA25177	DA57250	DA57252	DA57254	DA57256	DA57258	DA57260	DA57262	DA57264	DA57268	DA57270	DA57274	DA57276	DA57278
0.45241	0	0	0	5.88235e-09	0	1.2619e-06	5.08475e-10	6.42857e-07	0	0	0	0	1.15385e-08	2.625e-08	0	8.03906e-05	0.0684375	0.000310909	0.00427778	0.000535714	0.0773214	0.566739	0.6875	0.0387143	0.001875	0.00579545	1.12981e+07	0.00435246	0	1.22034e-07	0	6.81818e-10	0	7.875e-07	3.4e-05	1.41509e-07	9.78261e-06	1.5283e-07	0.0148973	0.000651136	0.000488571	8.15217e-08	1.15385e-05	6.66667e-08	0.00136909	5.71429e-07	0.948913	0.00760714	0.317
0.376471	0	0	0	0	0	9.0566e-07	1.08e-08	7.14286e-07	0	4.29e-10	0	0	0	0	0	0.000211364	0.00651316	0.000343636	0.00482143	0.000388983	0.0490603	0.396983	0.838525	0.0209531	0.001698	0.0820408	7.5325e+07	0.00445652	9.375e-09	6.25e-08	0	1.875e-09	0	2.4e-07	1.3125e-06	8.61702e-07	2.92683e-05	1.43478e-07	0.0170756	0.00075375	0.000252632	1.11765e-07	1.21429e-05	1.19444e-06	0.00147778	7.84091e-07	0.744828	0.00640678	0.665
0.237984	0	0	4.03125e-07	0	0	2.86667e-06	4e-09	7.5e-07	0	0	0	0	1.17647e-08	0	8.4375e-08	9.44776e-05	0.0137917	0.000279808	0.00253125	0.000499286	0.0265833	0.464362	0.532979	0.0859167	0.00358393	0.082	1.92749e+07	0.00198148	0	2.88462e-08	0	0	1.33333e-08	2.31818e-07	1.17e-05	3.33333e-07	1.95455e-05	1.63696e-06	0.0258506	9.23077e-05	0.00606071	2.87234e-08	1.44643e-05	1.09091e-07	2.07692e-05	3e-07	0.577869	0.0015	0.536
0.0351902	5.35714e-09	0	3.83721e-08	0	0	3.08333e-06	1.31707e-08	2.14286e-06	0	0	0	0	0	0	4.61538e-08	0.0004025	0.0160313	0.000260377	0.00317857	0.000302273	0.041	0.504574	1.03468	0.0652159	0.000961111	0.0430435	2.5575e+07	0.00866379	0	3.07692e-08	0	1.25e-09	0	1.76667e-06	1.53462e-05	2.67857e-07	1e-05	3.66667e-08	0.00208	6.77419e-05	0.000564894	4.56522e-08	8.38235e-06	4.89796e-07	0.00392143	2.16176e-06	1.05333	0.000621429	0.633
0.297143	0	0	1.55172e-08	0	0	2.10638e-06	4.66667e-09	7e-07	5.36e-10	0	0	6.72727e-08	3.40909e-09	2.38462e-07	2.04545e-08	0.0001089	0.0165714	0.000345349	0.00416667	0.000595082	0.04	-	0.0385373	0.03665	0.00169444	0.0520588	2.41379e+07	0.00929464	0	3.32812e-07	4.05405e-09	0	0	5.85e-07	6.95455e-06	4.83051e-07	9.6e-06	4.73684e-08	0.0187929	0.000156667	0.00425735	4.21875e-08	1.04348e-05	1e-07	7.65306e-05	9.375e-07	0.683333	0.0102931	0.685
0.28617	2.05161e-06	0	9e-09	2.04545e-08	0	2.05882e-07	3.46154e-09	1.66667e-07	0	0	1.2e-08	5.80645e-09	0	0	0	0.000207692	0.0468947	0.000315789	0.00409756	0.000772222	0.0529138	-	0.47809	0.0183088	0.00559412	0.015	1.12835e+07	0.0121929	0	0	8.57143e-09	0	6e-09	9.95455e-07	1.68e-05	3.51064e-07	1.14e-05	6.16071e-08	0.028481	0.000118182	0.000532653	3.40909e-09	4.7561e-06	2.63158e-08	1.33929e-05	2.66667e-07	0.910227	0.000778846	0.57
0.316129	1.3e-06	0	3.69565e-08	4.41176e-09	6.66667e-10	6.81818e-08	4.125e-08	3.19355e-06	0	0	0	0	6.81818e-09	0	0	5.93182e-05	0.00892857	0.000276724	0.00265385	0.000521186	0.0438367	-	0.526754	0.037125	0.00385385	0.0114706	4.90971e+07	0.00700456	0	1.15116e-07	6.81818e-09	0	0	7.2375e-06	1.5e-05	1.0125e-06	1.18421e-05	5.95588e-07	0.0241935	0.000817347	0.000804167	3.58696e-08	8.25e-06	2.94118e-08	0.00205435	2.85714e-07	0.817647	0.00247368	0.621
0.253731	0	4.28571e-10	2.16176e-07	0	0	8.15217e-07	3.66667e-08	3.88889e-07	0	0	3.84615e-09	0	0	0	0	4.41549e-05	0.00913043	0.000418868	0.00521053	0.000473276	0.0313548	-	0.396617	0.04206	0.00352105	0.00705882	3.4341e+07	0.00809016	0	7.89474e-09	0	0	0	2.04545e-06	1.36875e-05	3.10345e-07	6.53846e-06	1.56e-07	0.0117813	5.33333e-05	0.00122586	2.5e-08	3.85714e-06	6.61765e-08	0.00109714	3.75e-07	0.778448	0.00322603	0.936
																						Error in CFU plates only allowed for 4 replicates for this isolate
Not a measured value, rather the "altered" value to determine the limit of detection for the run
[truncated: 22 more columns]

## Sheet: Fig 3A
Occurrence of tet(A) alleles
	Occurrence in all tet(A) found in NCBI E. coli database (n=200)		Occurrence in all tet(A) found in UPEC and blood E. coli study (n=38)		Occurrence in all tet(A) found in blood E. coli (n=73)
	Values	Percentages	Values	Percentages	Values	Percentages
tetR(A)24bpΔ only	21	10.5	14	36.8	16	21.9
smaller Δ in tetR(A), same region only	5	2.5	0	0	0	0
other tetR(A) disruption	2	1	0	0	0	0
tetR(A)24bpΔ and tetA(A)28bptrunc	0	0	0	0	1	1.4
other Δ in tetR(A) and tetA(A)28bptrunc	0	0	1	2.6	0	0
tetA(A)28bptrunc	35	17.5	3	7.9	1	1.4
Δ in tetA(A) operator	1	0.5	1	2.6	0	0
other tetA(A) disruption	1	0.5	0	0	1	1.4
tet(A) wild-type	135	67.5	19	50	54	74

## Sheet: Figure 3A NCBI isolates
NCBI Export	Accession	Identity	Length	Type			location	Chromosome ass	Notes
gi|1266988644|gb|CP023816.1|	CP023816.1	100	1253	wt			plasmid	CP023815.1
gi|1266966233|gb|CP023903.1|	CP023903.1	100	1253	wt			plasmid	CP023899.1
gi|1266944658|gb|CP023871.1|	CP023871.1	100	1253	wt			plasmid	CP023870.1
gi|1247258148|gb|CP023535.1|	CP023535.1	100	1253	wt			chromosome
gi|1243044359|gb|MF510423.1|	MF510423.1	100	1253	wt			plasmid	NA
gi|1243341438|gb|CP023372.1|	CP023372.1	100	1253	wt			plasmid	CP023371.1
gi|1240659291|gb|MF353155.1|	MF353155.1	100	1253	wt			plasmid	NA
gi|1235625378|emb|LT906556.1|	LT906556.1	100	1253	2 µº in tetA			plasmid	LT594504.1
gi|1235625378|emb|LT906556.1|	LT906556.1	99.853	1247	µº in tetA, µº in tetR			SAME as above
gi|1231269965|gb|MF156713.1|	MF156713.1	100	1253	wt			plasmid	NA
gi|1220494532|gb|KY689633.1|	KY689633.1	100	1253	µº in tetA			plasmid	NA
gi|1214201665|gb|CP022166.1|	CP022166.1	100	1253	wt			plasmid	CP022164.1
gi|1211216131|gb|CP021212.1|	CP021212.1	100	1253	wt			plasmid	NA
gi|1211038416|gb|CP022086.1|	CP022086.1	100	1253	wt			chromosome
gi|1208676108|gb|CP021937.1|	CP021937.1	100	1253	wt			plasmid	CP021935.1
gi|1206187621|gb|CP021737.1|	CP021737.1	100	1253	wt			plasmid	CP021736.1
gi|1202229404|gb|CP021681.1|	CP021681.1	100	1253	wt			plasmid	CP021683.1
gi|1174075103|dbj|AP017613.1|	AP017613.1	100	1253	wt			plasmid	AP017610.1
gi|1163032258|gb|CP020057.1|	CP020057.1	100	1253	wt			plasmid	CP020055.1
gi|1118729637|gb|KY007017.1|	KY007017.1	100	1253	µº in tetA			plasmid	NA
gi|1008282796|gb|KU664810.1|	KU664810.1	100	1253	µº in tetA			plasmid	NA
gi|1151231269|gb|CP019019.1|	CP019019.1	100	1253	wt			plasmid	CP019020.1
gi|1151225721|gb|CP019014.1|	CP019014.1	100	1253	wt			plasmid	CP019015.1
gi|1151192819|gb|CP018994.1|	CP018994.1	100	1253	wt			plasmid	CP018995.1
gi|1151186891|gb|CP018990.1|	CP018990.1	100	1253	wt			plasmid	CP018991.1
gi|1151181544|gb|CP019029.1|	CP019029.1	100	1253	wt			chromosome
gi|1151170718|gb|CP018978.1|	CP018978.1	100	1253	wt			plasmid	CP018979.1
gi|1151155085|gb|CP018964.1|	CP018964.1	100	1253	wt			plasmid	CP018965.1
gi|1151132676|gb|CP018945.1|	CP018945.1	100	1253	9 µº in tetA, then disrupt by Tn3			plasmid	CP018948.1
gi|1150906967|gb|CP019903.1|	CP019903.1	100	1253	wt			chromosome
gi|1133372967|gb|KY051550.1|	KY051550.1	100	1253	wt			plasmid	NA
gi|1127912043|emb|LT669764.1|	LT669764.1	100	1253	wt			plasmid	NA
gi|1118597688|gb|KU043115.1|	KU043115.1	100	1253	wt			plasmid	CP013483.1
gi|1118597578|gb|KT997783.1|	KT997783.1	100	1253	tetA 28 nt end trunc			plasmid	CP013483.1	SAME HOST AS ABOVE!
gi|1114205581|gb|CP010172.1|	CP010172.1	100	1253	µº in tetA, tetA 28 nt end trunc			chromosome
gi|1114178669|gb|CP010160.1|	CP010160.1	100	1253	wt			chromosome
gi|1111589027|gb|CP018207.1|	CP018207.1	100	1253	wt			plasmid	CP018206.1
gi|1111546326|gb|CP018241.1|	CP018241.1	100	1253	wt			chromosome
gi|1108579497|gb|CP018122.1|	CP018122.1	100	1253	wt			plasmid	CP018121.1
gi|1108574652|gb|CP018116.1|	CP018116.1	100	1253	wt			plasmid	CP018115.1
gi|1108569802|gb|CP018110.1|	CP018110.1	100	1253	wt			plasmid	CP018109.1
gi|1108564836|gb|CP018104.1|	CP018104.1	100	1253	wt			plasmid	CP018103.1
gi|1103332326|emb|LT632321.1|	LT632321.1	100	1253	wt			plasmid	LT632320.1
gi|1046578717|gb|CP016498.1|	CP016498.1	100	1253	wt			plasmid	CP016497.1
gi|1043439917|gb|KU353730.1|	KU353730.1	100	1253	wt			plasmid	NA
gi|1043226204|gb|KX129782.1|	KX129782.1	100	1253	wt			plasmid	NA
gi|1042327338|gb|CP015912.1|	CP015912.1	100	1253	tetA 28 nt end trunc			chromosome
gi|1036082041|emb|LO017738.1|	LO017738.1	100	1253	wt			plasmid	NA
gi|1036081860|emb|LO017737.1|	LO017737.1	100	1253	wt			plasmid	NA
gi|1036081739|emb|LO017736.1|	LO017736.1	100	1253	wt			plasmid	NA
gi|1033206489|gb|KX276657.1|	KX276657.1	100	1253	µº in tetA			plasmid	NA
gi|1032034211|gb|CP015833.1|	CP015833.1	100	1253	wt			plasmid	CP015832.1
gi|1032034210|gb|CP015832.1|	CP015832.1	100	1253	wt			chromosome		SAME HOST AS ABOVE!
gi|1032034209|gb|CP015831.1|	CP015831.1	100	1253	wt			chromosome
gi|908773427|gb|KR653209.1|	KR653209.1	100	1253	wt			plasmid	NA
gi|1025729276|gb|KU932025.1|	KU932025.1	100	1253	wt			plasmid	NA
gi|1001624401|dbj|LC056232.1|	LC056232.1	100	1253	wt			plasmid	NA
gi|1001624323|dbj|LC056154.1|	LC056154.1	100	1253	2 µº in tetA			plasmid	NA
gi|1001624261|dbj|LC056092.1|	LC056092.1	100	1253	2 µº in tetA			plasmid	NA
gi|1001622180|dbj|LC056631.1|	LC056631.1	100	1253	wt			plasmid	NA
gi|1001622159|dbj|LC056610.1|	LC056610.1	100	1253	wt			plasmid	NA
gi|1001622114|dbj|LC056565.1|	LC056565.1	100	1253	wt			plasmid	NA
gi|1001621934|dbj|LC056385.1|	LC056385.1	100	1253	12nt del in tetA (or just before)			plasmid	NA
gi|970698093|gb|KT988018.1|	KT988018.1	100	1253	wt			plasmid	NA
gi|973710347|gb|CP013833.1|	CP013833.1	100	1253	wt			plasmid	CP013835.1
gi|966626646|gb|CP013657.1|	CP013657.1	100	1253	wt			plasmid	CP013658.1
gi|944397480|gb|CP013024.1|	CP013024.1	100	1253	wt			plasmid	CP013025.1
gi|933686806|gb|KT779550.1|	KT779550.1	100	1253	wt			plasmid	NA
gi|846281090|gb|KP294351.1|	KP294351.1	100	1253	wt			plasmid	NA
gi|816208797|gb|CP011331.1|	CP011331.1	100	1253	wt			chromosome
gi|806639060|gb|KM023153.1|	KM023153.1	100	1253	wt			plasmid	NA
gi|748301948|gb|CP010316.1|	CP010316.1	100	1253	wt			plasmid	CP010315.1
gi|745795237|gb|CP007651.1|	CP007651.1	100	1253	wt			plasmid	NA
gi|745369752|emb|HF572917.2|	HF572917.2	100	1253	wt			chromosome
gi|723759024|gb|KP056256.1|	KP056256.1	100	1253	tetA 28 nt end trunc			plasmid	NA
gi|700659443|gb|KJ440076.1|	KJ440076.1	100	1253	5 nt µº in tetA			plasmid	NA
gi|675820297|emb|LM996860.1|	LM996860.1	100	1253	tetA 28 nt end trunc			plasmid	NA
gi|675819364|emb|LM995927.1|	LM995927.1	100	1253	wt			plasmid	NA
gi|675818942|emb|LM995505.1|	LM995505.1	100	1253	wt			plasmid	NA
gi|665821958|gb|KJ484628.1|	KJ484628.1	100	1253	wt			plasmid	NA
gi|665821556|gb|KJ484626.1|	KJ484626.1	100	1253	wt			plasmid	NA
gi|641687520|emb|HG941719.1|	HG941719.1	100	1253	wt			plasmid	HG941718.1
gi|628088972|gb|CP007137.1|	CP007137.1	100	1253	tetA 28 nt end trunc			plasmid	CP007136.1
gi|619497957|gb|KJ170699.1|	KJ170699.1	100	1253	wt			plasmid	NA
gi|595593103|gb|CP007391.1|	CP007391.1	100	1253	wt			chromosome
gi|595593103|gb|CP007391.1|	CP007391.1	100	1253	wt			chromosome	SAME AS ABOVE!
gi|595588540|gb|CP007390.1|	CP007390.1	100	1253	wt			chromosome
gi|595588540|gb|CP007390.1|	CP007390.1	100	1253	wt			chromosome	SAME AS ABOVE!
gi|595583568|gb|CP007265.1|	CP007265.1	100	1253	wt			chromosome
gi|595583568|gb|CP007265.1|	CP007265.1	100	1253	wt			chromosome	SAME AS ABOVE!
gi|516560672|gb|JX515587.1|	JX515587.1	100	1253	5 nt µº in tetA			plasmid	NA
gi|516560572|gb|JX469383.1|	JX469383.1	100	1253	5 nt µº in tetA			plasmid	NA
gi|573972154|gb|CP006029.1|	CP006029.1	100	1253	tetA 28 nt end trunc			plasmid	CP006027.1
gi|545627323|gb|KC340960.1|	KC340960.1	100	1253	wt			plasmid	NA
gi|545627180|gb|KC340959.1|	KC340959.1	100	1253	wt			plasmid	NA
gi|544169431|gb|KF152885.1|	KF152885.1	100	1253	tetA 28 nt end trunc			plasmid	NA
gi|544169332|gb|KC960485.1|	KC960485.1	100	1253	5 nt µº in tetA		like JN566044	plasmid	NA
gi|407051884|gb|CP003289.1|	CP003289.1	100	1253	wt			chromosome
gi|406775301|gb|CP003297.1|	CP003297.1	100	1253	wt			chromosome
gi|399144591|gb|JX065631.1|	JX065631.1	100	1253	wt			plasmid	NA
gi|371721881|gb|JN566044.1|	JN566044.1	100	1253	5 nt µº in tetA		like KC960485	plasmid	NA
gi|305670853|gb|HQ023863.1|	HQ023863.1	100	1253	tetA 28 nt end trunc			plasmid	NA
gi|305670679|gb|HQ023862.1|	HQ023862.1	100	1253	tetA 28 nt end trunc			plasmid	CP002729.1
gi|305670530|gb|HQ023861.1|	HQ023861.1	100	1253	tetA 28 nt end trunc			plasmid	NA
gi|312949035|gb|CP001856.1|	CP001856.1	100	1253	wt			plasmid	CP001855.1
gi|302310106|gb|GU371928.1|	GU371928.1	100	1253	wt			plasmid	NA
gi|284919779|emb|FN554766.1|	FN554766.1	100	1253	wt			chromosome
gi|228480645|gb|EU935739.1|	EU935739.1	100	1253	wt			plasmid	NA
gi|228480565|gb|EU935738.1|	EU935738.1	100	1253	wt			plasmid	NA
gi|229561762|gb|FJ621588.1|;gi|305671026|gb|HQ023864.1|	FJ621588.1	100	1253	tetA 28 nt end trunc			plasmid	NA
gi|229561407|gb|FJ621586.1|	FJ621586.1	100	1253	tetA 28 nt end trunc			plasmid	NA
gi|215252832|gb|CP001232.1|	CP001232.1	100	1253	wt			plasmid	NA
gi|170522036|gb|CP000971.1|	CP000971.1	100	1253	wt			plasmid	CP000970.1
gi|103055935|gb|DQ464880.1|	DQ464880.1	100	1253	wt			plasmid	NA
gi|57903207|gb|AY214164.3|	AY214164.3	100	1253	wt			plasmid	NA
gi|38606064|gb|AY458016.1|	AY458016.1	100	1253	wt			plasmid	NA
gi|47717944|gb|AY608912.1|	AY608912.1	100	1253	multiple tetA µº, tetA 28 nt end trunc		obs same del point, but diff DS whole way from d2	plasmid	NA
gi|48194|emb|X61367.1|	X61367.1	100	1253	wt			unknown	unknown
gi|14547129|emb|AJ313332.1|	AJ313332.1	100	1253	2 tetA µº, tetA 28 nt end trunc		obs same del point, but diff DS whole way from d2	plasmid	NA
gi|14349108|emb|AJ307714.1|	AJ307714.1	100	1253	3 tetA µº + 2 nt dels, tetA 28 nt end trunc			plasmid	NA
gi|1243045118|gb|MF589339.1|	MF589339.1	99.853	1247	tetA 28 nt end trunc			plasmid	NA
gi|1240181441|gb|MF535908.1|	MF535908.1	99.853	1247	tetA 28 nt end trunc			plasmid	NA
gi|1239715328|gb|CP023143.1|	CP023143.1	99.853	1247	µº in region between tetR tetA, µº in tetA			plasmid	CP023142.1
gi|1229082179|gb|CP022229.1|	CP022229.1	99.853	1247	tetA 28 nt end trunc			chromosome
gi|1214980218|gb|KY748190.1|	KY748190.1	99.853	1247	tetA 28 nt end trunc			plasmid	NA
gi|1212331738|gb|KY924928.1|	KY924928.1	99.853	1247	wt			plasmid	NA
gi|1202279181|gb|KY865322.1|	KY865322.1	99.853	1247	tetA 28 nt end trunc			plasmid	NA
gi|1202279107|gb|KY865321.1|	KY865321.1	99.853	1247	tetA 28 nt end trunc			plasmid	NA
gi|1201279859|dbj|AP018140.1|	AP018140.1	99.853	1247	wt			plasmid	NA
gi|1199827254|gb|CP019561.1|	CP019561.1	99.853	1247	µº in tetA			plasmid	CP019560.1
gi|1188288963|gb|CP020933.1|	CP020933.1	99.853	1247	tetA 28 nt end trunc			chromosome
gi|1185671742|gb|KX023262.1|	KX023262.1	99.853	1247	wt			plasmid	NA
gi|1174080323|dbj|AP017620.1|	AP017620.1	99.853	1247	tetA 28 nt end trunc			chromosome
gi|1174075388|dbj|AP017617.1|	AP017617.1	99.853	1247	tetA 28 nt end trunc			chromosome
gi|1163038845|gb|CP020060.1|	CP020060.1	99.853	1247	wt			plasmid	CP020058.1
gi|1159866225|gb|KY421937.1|	KY421937.1	99.853	1247	wt			plasmid	NA
gi|1151202932|gb|CP019001.1|	CP019001.1	99.853	1247	tetA 28 nt end trunc			plasmid	CP019005.1
gi|1129837533|emb|LT599829.1|	LT599829.1	99.853	1247	µº in tetR			plasmid	LT599825.1
gi|1127828313|gb|CP017633.1|	CP017633.1	99.853	1247	tetA 28 nt end trunc			plasmid	CP017631.1
gi|1034308504|gb|KU321583.1|	KU321583.1	99.853	1247	tetA 28 nt end trunc			plasmid	NA
gi|1118590520|gb|KX518744.1|	KX518744.1	99.853	1247	µº in region between tetR tetA			plasmid	NA
gi|1114345224|gb|CP010243.1|	CP010243.1	99.853	1247	tetA 28 nt end trunc, µº in tetA, nt del in tetA			plasmid	CP010242.1
gi|1114191931|gb|CP010168.1|	CP010168.1	99.853	1247	tetA 28 nt end trunc			plasmid	CP010167.1
gi|1114159551|gb|CP010149.1|	CP010149.1	99.853	1247	wt			plasmid	CP010148.1
gi|1114159551|gb|CP010149.1|	CP010149.1	99.853	1247	wt			plasmid	SAME AS ABOVE!
gi|1114154903|gb|CP010146.1|	CP010146.1	99.853	1247	wt			plasmid	CP010145.1
gi|1114096644|gb|CP010118.1|	CP010118.1	99.853	1247	µº in tetR, tetA 28 nt end trunc			plasmid	CP010117.1
gi|1108579629|gb|CP018123.1|	CP018123.1	99.853	1247	µº in region between tetR tetA			plasmid	CP018121.1
gi|1108574783|gb|CP018117.1|	CP018117.1	99.853	1247	µº in region between tetR tetA			plasmid	CP018115.1
gi|1108569934|gb|CP018111.1|	CP018111.1	99.853	1247	µº in region between tetR tetA			plasmid	CP018109.1
gi|1108565077|gb|CP018105.1|	CP018105.1	99.853	1247	µº in region between tetR tetA			plasmid	CP018103.1
gi|1063590549|gb|KX772391.1|	KX772391.1	99.853	1247	µº in tetR			plasmid	CP029492.1	New ass: CP029493.1
gi|1060742970|gb|KX117210.1|	KX117210.1	99.853	1247	µº in tetA			unknown	unknown
gi|1059051276|gb|KX254341.1|	KX254341.1	99.853	1247	wt			plasmid	NA
gi|1050213418|gb|CP012198.1|	CP012198.1	99.853	1247	tetA 28 nt end trunc			plasmid	NA
gi|1043225930|gb|KX129949.1|	KX129949.1	99.853	1247	tetA 28 nt end trunc			plasmid	NA
gi|1025026803|gb|KU743384.1|	KU743384.1	99.853	1247	µº in tetR			plasmid	NA
gi|1021236576|gb|KT990220.1|	KT990220.1	99.853	1247	tetA 28 nt end trunc			plasmid	NA
gi|1015398821|gb|CP011061.1|	CP011061.1	99.853	1247	tetA 28 nt end trunc			chromosome
gi|1001622195|dbj|LC056646.1|	LC056646.1	99.853	1247	wt			plasmid	NA
gi|1001622045|dbj|LC056496.1|	LC056496.1	99.853	1247	µº in tetR			plasmid	NA
gi|749204400|gb|CP007592.1|	CP007592.1	99.853	1247	1 tetA µº, tetA 28 nt end trunc			chromosome
gi|665822573|gb|KJ484634.1|	KJ484634.1	99.853	1247	µº in region between tetR tetA			plasmid	NA
gi|578354960|gb|KF738053.1|	KF738053.1	99.853	1247	wt			plasmid	NA
gi|363992196|gb|JF745030.2|	JF745030.2	99.853	1247	wt			plasmid	NA
gi|352289623|gb|JN631795.1|	JN631795.1	99.853	1247	wt			plasmid	NA
gi|352289587|gb|JN631794.1|	JN631794.1	99.853	1247	wt			plasmid	NA	same as FR850039
gi|293628092|gb|GQ214053.1|	GQ214053.1	99.853	1247	µº in tetA			plasmid	NA
gi|285016590|gb|GQ149344.1|	GQ149344.1	99.853	1247	µº in tetA			plasmid	NA
gi|16945309|emb|AJ419171.1|	AJ419171.1	99.853	1247	µº in tetR right after deletion, 2 µº in tetA			plasmid	NA
gi|1185671608|gb|KX023259.1|	KX023259.1	99.705	1242				plasmid	NA
gi|1159867546|gb|KY075659.1|	KY075659.1	99.705	1242	µº in tetR near deletion, µº in tetA			plasmid	NA
gi|961494512|gb|KT950741.1|	KT950741.1	99.851	1232	µº in tetR, 3 µº in tetA, pecM breaks off			plasmid	NA
gi|961494501|gb|KT950740.1|	KT950740.1	99.851	1232	µº in tetR, 3 µº in tetA, pecM breaks off			plasmid	NA
gi|1001624328|dbj|LC056159.1|	LC056159.1	100	1219				plasmid	NA
gi|1005549656|gb|KU254581.1|	KU254581.1	98.82	1203	6 nt tetR del (part of 24 nt)			plasmid	CP013112.1
gi|1220494263|gb|KY689632.1|	KY689632.1	97.788	1155	15 nt tetR del (part of 24 nt)			plasmid	NA
gi|1207396368|gb|CP021846.1|	CP021846.1	97.788	1155	µº in tetA, 15 nt tetR del (part of 24 nt)			plasmid	CP021844.1
gi|1207390766|gb|CP021842.1|	CP021842.1	97.788	1155	15 nt tetR del (part of 24 nt), µº in tetA			plasmid	CP021840.1
gi|1114121200|gb|CP010131.1|	CP010131.1	97.788	1155	15 nt tetR del (part of 24 nt), µº in tetA			plasmid	CP010129.1
gi|1001621895|dbj|LC056346.1|	LC056346.1	100	1127	cut off in tetR
gi|1206509508|gb|CP021871.1|	CP021871.1	96.46	1098	24 nt del in tetR			plasmid	CP021454.1
gi|1202245110|gb|CP021690.1|	CP021690.1	96.46	1098	24 nt del in tetR			plasmid	CP021689.1
gi|1197403502|gb|CP021180.1|	CP021180.1	96.46	1098	24 nt del in tetR			plasmid	CP021179.1
gi|1163079547|gb|CP020117.1|	CP020117.1	96.46	1098	24 nt del in tetR			plasmid	CP020116.1
gi|1151220420|gb|CP019009.1|	CP019009.1	96.46	1098	24 nt del in tetR			plasmid	CP019012.1
gi|1151197661|gb|CP018998.1|	CP018998.1	96.46	1098	24 nt del in tetR			plasmid	CP019000.1
gi|1151176104|gb|CP018982.1|	CP018982.1	96.46	1098	24 nt del in tetR			plasmid	CP018983.1
gi|1114316045|gb|CP010233.1|	CP010233.1	96.46	1098	24 nt del in tetR			plasmid	CP010231.1
gi|1114315883|gb|CP010232.1|	CP010232.1	96.46	1098	24 nt del in tetR			plasmid	SAME AS ABOVE!
gi|1114187502|gb|CP010164.1|	CP010164.1	96.46	1098	24 nt del in tetR, µº in tetA, seq ends after tetA			plasmid	CP010163.1
gi|1114159761|gb|CP010150.1|	CP010150.1	96.46	1098	24 nt del in tetR			chromosome
gi|1114140517|gb|CP010138.1|	CP010138.1	96.46	1098	24 nt del in tetR			plasmid	CP010137.1
gi|1036572030|gb|CP015160.1|	CP015160.1	96.46	1098	24 nt del in tetR			plasmid	CP015159.1
gi|1036409623|gb|CP015086.1|	CP015086.1	96.46	1098	24 nt del in tetR			plasmid	CP015085.1
gi|1036409623|gb|CP015086.1|	CP015086.1	96.313	1090	24 nt del in tetR, 1 nt del in tetR, 1 nt ins in tetA			plasmid	SAME AS ABOVE!
gi|1016303620|gb|CP015140.1|	CP015140.1	96.46	1098	24 nt del in tetR			plasmid	CP015138.1	same as CP021180, diff from 4100
gi|1001624337|dbj|LC056168.1|	LC056168.1	96.46	1098	24 nt del in tetR			plasmid	NA
gi|1001622100|dbj|LC056551.1|	LC056551.1	96.46	1098	24 nt del in tetR		seq ends	plasmid	NA
gi|999964010|gb|CP014498.1|	CP014498.1	96.46	1098	24 nt del in tetR			plasmid	CP014497.1
gi|999964010|gb|CP014498.1|	CP014498.1	96.46	1098	-
gi|999964010|gb|CP014498.1|	CP014498.1	96.46	1098	-
gi|999964010|gb|CP014498.1|	CP014498.1	95.876	1074	-
gi|808208566|gb|CP009233.1|	CP009233.1	96.46	1098	24 nt del in tetR			plasmid	NA
gi|308826678|emb|FQ482074.1|	FQ482074.1	96.46	1098	24 nt del in tetR			plasmid	NA
gi|334084747|emb|FR850039.1|	FR850039.1	93.51	1000	very messy, many muts
gi|926473560|gb|CP012626.1|	CP012626.1	93.363	961	not included
gi|354697124|gb|EU418932.1|	EU418932.1	100	211	not included
gi|354697165|gb|EU418925.1|	EU418925.1	100	207	not included
Red: discounted.

## Sheet: Fig 4A and 4B
mRNA expression relative to chromsomal controls
Non-normalized	No antibiotic		Tetracycline		Tigecycline		Doxycycline		Minocycline
	tet(A)wt	tet(A)ΔtetR	tet(A)wt	tet(A)ΔtetR	tet(A)wt	tet(A)ΔtetR	tet(A)wt	tet(A)ΔtetR	tet(A)wt	tet(A)ΔtetR
	1.61514	2.0048	646.708	412.694	248.777	15.0157	203.814	365.154	118.192	56.2858
	1.99345	2.26965	460.107	318.728	107.266	10.5246	432.93	346.088	138.16	107.743
	1.63608	1.01819	382.802	317.429	230.047	6.15442	495.749	417.407	146.332	55.7193
Normalized	No antibiotic		Tetracycline		Tigecycline		Doxycycline		Minocycline
	tet(A)wt	tet(A)ΔtetR	tet(A)wt	tet(A)ΔtetR	tet(A)wt	tet(A)ΔtetR	tet(A)wt	tet(A)ΔtetR	tet(A)wt	tet(A)ΔtetR
	0.923876	1.14676	1.30243	0.831141	1.27341	0.07686	0.539907	0.967302	0.88053	0.41933
	1.14027	1.29826	0.926628	0.641899	0.549058	0.053872	1.14684	0.916795	1.0293	0.802691
	0.935853	0.582417	0.77094	0.639284	1.17753	0.031502	1.31325	1.10572	1.09017	0.41511

## Sheet: Fig 4C, 4D, 4E, 4F
Beta-galactosidase activity
	No AB - tetR(A)wt	No AB - tetR(A)24bpΔ	Tetracycline - tetR(A)wt					Tetracycline - tetR(A)24bpΔ					Tigecycline - tetR(A)wt					Tigecycline - tetR(A)24bpΔ					Minocycline - tetR(A)wt					Minocycline - tetR(A)24bpΔ					Doxycycline - tetR(A)wt					Doxycycline - tetR(A)24bpΔ
[AB] nM	0	0	2	5	10	20	40	2	5	10	20	40	2	5	10	20	40	2	5	10	20	40	2	5	10	20	40	2	5	10	20	40	2	5	10	20	40	2	5	10	20	40
	0.000177665	0.000272645	0.00092835	0.00134073	0.00376775	0.00375968	0.00313513	0.00017777	0.00020757	0.00074485	0.00117803	0.0015223	0.00034506	0.0010594	0.0009089	0.00163428	0.00547185	7.6965e-05	0.00017455	0.00013378	0.0002485	0.00101956	0.00086646	0.00147403	0.00350383	0.00314365	0.00402565	2.6322e-06	0.00032728	0.00107623	0.00201445	0.00206233	0.00170593	0.00353998	0.0042996	0.00342988	0.00259588	0.00047922	0.0014158	0.00294958	0.0025543	0.00172463
	0.00012384	0.0001653	0.00110285	0.00124728	0.00357448	0.00313398	0.0030662	0.00025741	0.00019758	0.00087581	0.00120608	0.00186865	0.00034516	0.00122498	0.00077473	0.00142145	0.00472243	0.00013124	0.00023326	0.00025681	0.00031425	0.00102994	0.000898845	0.00257992	0.0035656	0.00429298	0.00307437	7.01303e-06	0.000354218	0.000979813	0.00193327	0.0026597	0.0023756	0.00444823	0.00294958	0.0044538	0.003183	0.00048545	0.00145003	0.00266748	0.00290818	0.00221875
	8.9492e-05	0.00014953	0.00029177	0.00144715	0.00358628	0.00314656	0.00332583	7.3769e-05	0.0002125	0.00030915	0.00215683	0.00241738	0.00027922	0.00020413	0.00087269	0.00153715	0.00500878	5.9263e-05	4.8185e-05	9.9102e-05	0.00040393	0.00088789	0.00166865	0.00360158	0.00439055	0.00474905	0.0072757	0.00023331	0.00063182	0.00146963	0.0022161	0.00389123	0.00311835	0.00626058	0.00673978	0.0084948	0.0052914	0.00070035	0.00319078	0.00693553	0.00522243	0.00500803
	0.00026589	0.00037642	0.00025309	0.00165628	0.00349606	0.00327192	0.00412542	7.4635e-05	0.00023738	0.00041799	0.00261872	0.00332542	0.00025632	0.00039731	0.00061471	0.00256923	0.00423323	4.8753e-05	5.5624e-05	6.1984e-05	0.000342	0.00094448	0.00124353	0.0040755	0.00358995	0.00486678	0.00697193	0.00024147	0.00068947	0.0012535	0.00222108	0.00457735	0.00275283	0.0047995	0.00604355	0.00743303	0.0065096	0.00046563	0.00269703	0.00542098	0.00627615	0.00578013
	0.00020499	0.0003558	0.00036635	0.0020616	0.00334417	0.00343843	0.00436903	6.5775e-05	0.00022918	0.00030323	0.00189041	0.00227968	0.00041816	0.00047658	0.00061361	0.0019397	0.00324113	9.2871e-05	0.00014495	0.0001262	0.00037313	0.00073737	0.00147728	0.0024252	0.0032052	0.00235923	0.0071436	0.00023265	0.00044528	0.00089245	0.00142213	0.00440128	0.00118155	0.00367998	0.00510768	0.00431788	0.00553303	0.00041235	0.0010859	0.00295553	0.00326885	0.00575223
	0.000198	0.000402	0.00033096	0.0017674	0.00351041	0.00342115	0.00564475	7.367e-05	0.00030341	0.0003637	0.00300809	0.00268378	0.00033226	0.00100435	0.00082711	0.0022037	0.00392593	0.00012918	0.00011873	0.00013135	0.00044194	0.0008157	0.00120413	0.00244675	0.0031675	0.00395528	0.00770995	0.00024407	0.00038136	0.001059	0.00161348	0.00533623	0.00152448	0.00449548	0.0031259	0.0047654	0.00729048	0.00033206	0.00155185	0.0034259	0.00324525	0.0055369

## Sheet: Fig 5C TC and MH
Selection coefficients for tetracycline competitions, tet(A)wt / tet(A)ΔtetR
AB (xMIC)	1/2	1/4	1/8	1/16	1/32	1/64	1/128	1/256		0
	0.00889696	-0.0205938	-0.0311457	-0.035688	-0.0392331	-0.0403255	-0.0342438	-0.033005		0.00474309
	0.111111	0.0437376	0.00402535	-0.0170077	-0.0211446	-0.0144554	-0.00466056	0.00617567		-0.000121466
	0.0894345	0.0340203	-0.000725011	-0.0174245	-0.018938	-0.0229653	-0.017843	-0.0178673		0.0218705
	0.0532122	0.00216401	-0.0204927	-0.0320816	-0.0365738	-0.034929	-0.0285128	-0.0317825		-0.00520865
	0.130525	0.00917748	-0.0269918	-0.0365166	-0.0443542	-0.0305537	-0.0228212	-0.0213044		0.000810223
	0.184499	0.024647	-0.0121412	-0.0128102	-0.0366827	-0.0153503	-0.00284621	0.000464087		0.028894
	0.190523	0.0204839	-0.00487281	-0.0269097	-0.0360523	-0.0193781	-0.00679604	0.00236275		0.0256288
	0.115355	0.0518892	0.0371868	0.0319298	0.0266335	0.0244523	0.03063	0.033659		0.0219672
	0.261901	0.0174041	-0.0135762	-0.0240417	-0.0150249	-0.0164696	-0.0211887	-0.0180214		0.0137593
	0.0739509	-0.00132463	-0.0305115	-0.0304633	-0.0385549	-0.0221526	0.0230191	0.00535967		-0.0131497
	0.15577	0.0161083	-0.00639058	-0.0126503	-0.0129196	-0.012478	-0.0242836	-0.00943962		0.0196379
	0.0935877	0.0255529	-0.00267003	-0.00206772	-0.0118347	-0.001178	0.0310087	0.026637		0.0033716
	0.0897385	-0.0105691	-0.0285962	-0.0337366	-0.0335719	-0.0278564	-0.0335817	-0.0278483		-0.00703868
	0.149944	-0.018022	-0.0323054	-0.0339918	-0.0327802	-0.0257264	-0.0266079	-0.0280115		-0.010986
	0.145507	0.0721934	0.025884	-0.023451	-0.0329154	-0.0361418	-0.0195415	-0.0043694		0.0112887
	0.194406	0.0223646	-0.0171143	-0.0204435	-0.0220164	-0.0130416	-0.012995	-0.00760664		-0.00238997
	0.0938741	0.0816055	0.0345976	-0.0302014	-0.0495718	-0.0412423	-0.0359915	-0.00997921		0.00710013
	0.191873	0.00476237	-0.0226924	-0.0251549	-0.0214719	-0.012355	-0.0066661	-0.00498263		0.00157134
	0.17762	0.0566102	0.0298553	0.0151003	0.00703274	0.0124274	0.0317316	0.0346082		0.0186973
	0.0831422	0.0599699	0.0455656	0.0389495	0.0227453	0.0201942	0.032245	0.0455236		0.0287473
	0.0267217	0.0200168	0.0124469	0.00725816	0.00114108	-0.0120619	-0.00794198	0.000764384		-0.00191797
	0.131261	0.0142372	-0.0102319	-0.0240905	-0.0468297	0.051311	-0.0117304	-0.0061685		0.0160525
	0.0447316	0.0143566	0.00405896	-0.00334967	-0.00362956	-0.0157321	-0.0174392	-0.00954189		-0.0120191
	0.0590938	0.0283127	0.016189	0.0230399	-0.0084185	-0.0189419	-0.0135415	-0.00365668		-0.0096565
	0.107974	0.0749884	0.0510819	0.0357139	0.0182285	0.0162183	0.0351718	0.0468992		0.0280664
										0.00508911
										-0.040801
										0.0766421
										0.0106937
										-0.0056279
										0.0109958
										0.00626042
										0.00770808
										0.0169289
										-0.0211602
										0.0184031
										-0.0115861
										-0.004799
										-0.0132182
										-0.0010814
										-0.004818
										-0.0101645
										0.00648894
										0.00652217
										0.0180066
										0.00240151
										0.0147883
										-0.0091807
										-0.0086304
										0.0130224
										0.00394438
										-0.0214896
										0.0230704
										0.0105586
										-0.00443945
										0.0248645
										0.0162958
										0.022427
										-0.00502531
										0.0054216
										0.0042872
										0.0169017
										-0.0150701
										-0.0146339
										0.0203225
										-0.0223379
										0.0190169
										-0.00891813
										0.0225672
										0.0367285
										0.0262591
										-0.0148233
										0.0222139
										0.0177404
										0.0299603
										0.00508911
										-0.040801
										0.0766421
										0.0106937
										-0.0142309
										0.00971341
										0.00292722
										0.0172087
										0.00764928
										-0.00298541
										0.00875203
										-0.00165744
										-0.012579
										-0.0151972
										0.0236458
										-0.0166712
										0.0223498
										-0.0109889
										0.0198263
										0.0360896
										0.0253464
										0.00729413
										0.0086283
										0.0132159
										0.0315913

## Sheet: Fig 5C TGC
Selection coefficients for tigecycline competitions, tet(A)wt / tet(A)ΔtetR
AB (xMIC)	1/2	1/4	1/8	1/16	1/32	1/64	1/128	1/256
	0.186903	0.0387876	0.027729	-0.0478393	-0.0749203	-0.0858917	-0.0832255	-0.0675384
	0.491219	0.0697939	0.0539704	-0.0161833	-0.0779798	-0.0766019	-0.0723913	-0.074268
	0.427521	-0.0397879	0.190116	-0.0436427	-0.0405219	-0.0470984	-0.043835	-0.0349845
	0.924635	-0.0232429	0.0496973	-0.0490131	-0.0747452	-0.0807139	-0.0821082	-0.0735863
	0.52481	-0.0274518	0.160918	0.152561	-0.000250868	-0.0199457	-0.021679	-0.0276954
	0.228564	0.00996776	0.0189918	0.0515514	0.00413181	-0.0127931	-0.00336555	0.00764393
		0.127785	0.100886	0.0891482	0.0047347	-0.0161222	-0.00727551	-0.00649517
		0.0411644	0.0751133	0.0371637	-0.00426764	-0.0050468	0.0114255	0.00681545
		0.0704767	0.220434	0.0695052	0.0146652	-0.00614018	-0.0161009	-0.00160088
		0.0572888	0.28205	0.0518977	-0.0447779	-0.0379753	-0.00805861	-0.0275509
		0.063937	0.219961	0.0478689	0.00972319	-0.00567662	-0.0150425	-0.00379705
		0.507431	0.357299	0.0326532	-0.0200345	-0.0160138	0.0018671	-0.0116971
		0.40486	0.256783	0.0950712	-0.017712	-0.026352	-0.0218827	-0.0208525
		0.728457	0.270526	0.123015	-0.00756176	-0.018956	-0.0208544	-0.0218326
		0.189126	0.528471	0.0727392	-0.010146	-0.0270878	-0.0240884	-0.0128566
			0.699675	0.0856249	0.0196266	0.00466328	-0.00557039	-0.00528005
			0.623267	0.0675469	-0.0236639	-0.0372699	-0.0323921	-0.0189291
			0.712083	0.122362	0.00354452	-0.000152344	-0.00201732	-0.00179142
			0.601937	0.136183	0.0120296	0.00419263	0.00741294	0.0215481
			0.529483	0.180008	0.00763112	-0.000113974	-0.00195471	0.0112363
			0.506167	0.166658	-0.00125309	-0.0261692	-0.0302352	-0.018682
			0.559863	0.136273	0.00531723	-0.00865744	0.000703669	-0.00249598
			0.343305	0.112183	0.00491517	-0.0349612	-0.0389711	-0.0265659
			0.405483		-0.00345449	-0.0317111	-0.0370368	-0.0266884
			0.565166		0.00757376	0.00226571	-0.00264671	0.00726559

## Sheet: Fig 5C DO
Selection coefficients for doxycycline competitions, tet(A)wt / tet(A)ΔtetR
AB (xMIC)	1/2	1/4	1/8	1/16	1/32	1/64	1/128	1/256
	0.276809	-0.0105277	-3.53874e-05	-0.0349521	-0.0492625	-0.0390093	-0.0587157	-0.0730952
	0.0934111	0.115003	0.0563128	0.014053	-0.0365016	-0.00296193	-0.0201327	-0.044284
	0.573301	0.0557989	0.0449463	-0.0115811	-0.0395972	-0.0193143	-0.0300122	-0.0321175
	0.270651	0.000704745	0.0505346	-0.025734	0.0272768	-0.0443162	-0.0488453	-0.0695908
	0.00797837	0.0328895	4.8848e-05	-0.0381752	-0.0236443	-0.0480011	-0.0630635	-0.0709521
	0.112082	0.0401926	0.0279757	-0.0181326	-0.0332602	-0.0339566	-0.0433837	-0.0490796
	0.752154	-0.0245763	0.00450129	-0.0240779	-0.0190346	-0.0360709	-0.0454839	-0.05974
	0.169416	0.108244	0.0532679	0.0371458	-0.00908004	0.0118227	0.0196143	0.0187054
	0.0341209	0.16018	-0.0367198	-0.0208287	-0.0466978	-0.0426115	-0.066803	-0.0643308
	0.28784	0.102363	0.163595	-0.0136977	-0.0430529	-0.0405781	-0.0104267	-0.0478379
	0.0470063	0.0960212	-0.01987	-0.0183456	-0.0325	-0.0378529	-0.0613126	-0.0582924
	0.40101	0.0802157	-0.0235811	0.0109103	-0.0340737	-0.0118512	0.00846733	0.00793085
	0.0403882	0.0298026	0.00489352	-0.0446764	-0.0458444	-0.0597717	-0.0558816	-0.0740602
	0.114505	-0.0283294	-0.0268506	-0.0364532	-0.0253258	-0.0521906	-0.0633207	-0.0693056
		0.065248	0.0348041	-0.0157528	0.0074775	-0.0401588	-0.0377286	-0.0140689
		-0.0238569	0.0597215	-0.0177827	0.0318507	-0.0368304	-0.0498711	-0.058999
		0.0618059	0.0376876	-0.029221	0.0154455	-0.0565035	-0.0518637	-0.0263751
		-0.0120963	-0.0309788	-0.0214798	-0.0425092	-0.0351882	-0.0461532	-0.0629208
		0.0636219	0.054048	0.0258931	0.00607822	-0.00154578	0.000861902	0.0103124
		0.0792848	0.0530244	0.0603051	0.00971995	0.0299928	0.0274365	0.032717
		0.0853853	0.0578651	0.0383612	0.0211652	-0.0163538	-0.0117464	-0.00039017
		0.0263514		-0.0325517		-0.0375795	-0.0443461	-0.0570074
		0.107564		0.0327292		-0.0263714	-0.0366291	-0.0236061
		0.101126		0.038394		-0.0207403	-0.0303619	-0.00984763
		0.0824815		0.0558375		0.029802	0.032822	0.0282107

## Sheet: Fig 5C MI
Selection coefficients for minocycline competitions, tet(A)wt / tet(A)ΔtetR
AB (xMIC)	1/2	1/4	1/8	1/16	1/32	1/64	1/128	1/256
	0.181023	0.0329076	0.021849	-0.0537193	-0.0808003	-0.0917717	-0.0891055	-0.0734184
	0.497069	0.0756439	0.0598204	-0.0103333	-0.0721298	-0.0707519	-0.0665413	-0.068418
	0.421641	-0.0456679	0.184236	-0.0495227	-0.0464019	-0.0529784	-0.049715	-0.0408645
	0.360675	-0.0291229	0.0438173	-0.0548931	-0.0806252	-0.0865939	-0.0879882	-0.0794663
	0.0211032	-0.0470981	0.0744906	-0.0511298	-0.084086	-0.0911623	-0.0760343	-0.0675079
	0.566561	-0.0829128	0.14303	-0.0306019	-0.0807781	-0.0755766	-0.0705793	-0.0549462
	0.36335	0.0614736	0.120301	-0.0457035	-0.0784311	-0.0832708	-0.0694167	-0.0599574
	0.531621	0.02233	0.157643	-0.00178066	-0.0435365	-0.0506515	-0.00719506	-0.0112633
	0.288506	0.224085	0.292608	0.000797961	-0.0608282	-0.0786338	-0.0735831	-0.060456
	0.485909	0.0520889	0.15175	-0.0594874	-0.107259	-0.10615	-0.0485429	-0.0493913
	0.440149	0.137337	0.299734	-0.00434787	-0.0570192	-0.0732059	-0.068524	-0.0286312
	0.591857	0.0920776	0.160969	-0.0383922	-0.0809689	-0.0815744	-0.0400874	-0.0350021
	0.328413	0.0873344	0.189794	-0.0321646	-0.0770808	-0.0806892	-0.0687161	-0.0668914
	0.488181	-0.00532159	0.0990864	-0.00937212	-0.0649199	-0.0732869	-0.0167681	-0.0686617
	0.184669	0.136177	0.168864	0.00904384	-0.0581481	-0.0731897	-0.0650543	-0.0276772
	0.0144077	0.148899	0.18613	0.00944916	-0.0525722	-0.0679313	-0.0778062	-0.0665057
	0.65658	0.226071	0.160646	-0.00795355	-0.0693962	-0.0806683	-0.0688697	-0.0337796
	0.0939615	0.107096	0.159736	0.00387532	-0.0578414	-0.0748434	-0.0715949	-0.0606275
	0.303704	0.122454	0.136535	0.0317972	-0.022977	-0.0334958	-0.0257009	-0.00070714
	0.314151	0.202605	0.118141	0.0176535	-0.0178492	-0.0247771		-0.00286863
	0.521232	0.0969335	0.130455	0.000312735	-0.0403281	-0.0644969		-0.0327551
	0.579204	-0.00547232	0.186447	-0.033721	-0.0865628	-0.0834812		-0.0620489
	-0.25208	0.0960856	0.158451	-0.00466365	-0.0497942	-0.0720479		-0.0509759
	0.484146	0.074501	0.145896	0.000802985	-0.0462916	-0.0785918		-0.0525013
		0.146432	0.126611	0.0239969	-0.0282315	-0.0399955		-0.00339072

## Sheet: Fig 5C OT
Selection coefficients for oxytetracycline competitions, tet(A)wt / tet(A)ΔtetR
AB (xMIC)	1/2	1/4	1/8	1/16	1/32	1/64	1/128
	0.0421445	0.00914443	-0.0203768	-0.0268822	-0.0257877	-0.0170569	0.00390891
	0.119696	0.038382	-0.0109106	-0.0173981	-0.0174585	-0.0203646	-0.0194876
	0.0505274	-0.000129747	-0.0289142	-0.0792494	-0.0882746	-0.0726704	-0.0410528
	0.118922	0.0428875	-0.00414041	-0.0116757	-0.0154576	-0.0124068	-0.013792
	0.0860241	-0.00267612	-0.0441628	-0.0638712	-0.0639457	-0.0585382	-0.0140951
	0.0601249	0.000844062	-0.0327307	-0.0392323	-0.0437956	-0.0519588	-0.053978
	0.0294297	-0.00961369	-0.024427	-0.031337	-0.041963	-0.0268192	-0.0408191
	0.0812758	0.0105453	-0.0128781	-0.0293606	-0.0299928	-0.0300817	-0.0173293
	0.0108854	-0.0351538	-0.0686273	-0.0871179	-0.0876563	-0.0798878	-0.0578396
	0.106572	0.0251474	-0.0129506	-0.00935969	-0.0124801	-0.0157113	0.00149862
	0.0496289	-0.0107711	-0.0502871	-0.0763325	-0.0776996	-0.0706085	-0.043063
	0.037325	-0.0126409	-0.0316576	-0.0633569	-0.0313277	-0.0382669	-0.0183708
	0.0697174	-0.0185496	-0.0444153	-0.0658099	-0.0613484	-0.0578798	-0.0495941
	0.0445982	-0.00426652	-0.0134949	-0.0164406	-0.0484684	-0.0487373	-0.0350935
	0.140282	0.00247261	-0.0485872	-0.0534718	-0.034692	-0.0226269	-0.0166387
	-0.00923043	-0.0251224	-0.0251472	-0.039308	-0.0793526	-0.0796674	-0.058253
	0.182466	0.00225981	-0.0428778	-0.0583772	-0.0483872	-0.0358795	-0.0302099
	0.0458087	0.00875856	0.00675037	-0.00817818	-0.0160032	-0.0128695	-0.00805416
	0.0579581	-0.004713	-0.0432354	-0.0359429	-0.0534742	-0.0426337	-0.0346409
	-0.0224485	-0.03602	-0.0295787	-0.0518649	-0.035084	0.000171232	-0.0293181
	0.11579	0.03097	-0.020012	-0.0204969	-0.036677	-0.0628046	-0.021018
	0.0629196	-0.02875	-0.0526687	-0.0663451	-0.0452407	-0.015828	-0.0319821
	0.125493	0.019471	-0.0252002	-0.025223	-0.0473686	-0.050216	-0.0172818
	0.199084	0.01577	-0.01944	-0.0295068	-0.00438612	0.00232522	-0.00626531

[truncated: 17 more sheets: Fig 5C CT, Table S3_TGC1, Table S3_TGC2, Table S7, Fig S2A, Fig S2B, Fig S2C, Fig S3A, Fig S3B, Fig S3C, Fig S4A, Fig S4B, Fig S9 TC and MH, Fig S9 TGC, Fig S9 DO, Fig S9 MI, Fig S11B]
